# Supplementary material for: Whole-genome sequencing reveals activation-induced cytidine deaminase signatures during indolent chronic lymphocytic leukaemia evolution
Source: Nat Commun. 2015 Dec 7;6:8866. doi: 10.1038/ncomms9866 (PMC4686820; doi:10.1038/ncomms9866)
Supplement: Supplementary Data 3 — Gene level association of c-AID [file ncomms9866-s4.xlsx]

## Sheet: Supplementary Data 3
Supplementary Data 3: Gene level association of c-AID
Immnoglobulin genes with q<0.1 are highlighted in bold
Signficant genes are marked in red
gene	cytoband	length	non.cAID.mutation	cAID.mutation	total.mutation	# of motifs	motif.fraction	p value	q value
AC096579.13	2p11.2	51094	31	60	91	28508	0.557952	6.93756e-121	1.90089e-118
IGLL5	22q11.22	8048	20	36	56	4214	0.523608	4.36236e-95	5.97643e-93
AC096579.7	2p11.2	34956	13	42	55	19946	0.570603	3.72521e-85	3.40236e-83
IGLV3-1	22q11.22	693	6	15	21	345	0.497835	3.85495e-51	2.64064e-49
hsa-mir-4537	14q32.33	72	1	12	13	43	0.597222	6.47861e-51	3.55028e-49
AL122127.3	14q32.33	69	3	10	13	40	0.57971	3.45329e-42	1.577e-40
IGHV2-70	14q32.33	521	7	10	17	235	0.451056	1.74278e-34	6.82173e-33
IGKV4-1	2p11.2	759	5	9	14	453	0.596838	3.36512e-28	1.15255e-26
AL122127.4	14q32.33	72	1	5	6	39	0.541667	2.62565e-20	7.99365e-19
IGKV3-20	2p11.2	589	6	6	12	335	0.568761	5.59226e-19	1.53228e-17
IGLV3-21	22q11.22	1517	0	6	6	758	0.49967	7.4889e-17	1.86542e-15
IGLV10-54	22q11.22	479	1	5	6	241	0.503132	2.3797e-16	5.43364e-15
IGLV3-25	22q11.22	548	3	5	8	264	0.481752	3.75354e-16	7.9113e-15
KIAA0125	14q32.33	7990	4	7	11	3933	0.49224	6.51821e-15	1.27571e-13
IGHJ5	14q32.33	51	0	3	3	19	0.372549	6.08031e-13	1.07732e-11
IGHV1-69	14q32.33	500	0	4	4	243	0.486	6.29089e-13	1.07732e-11
IGHV6-1	14q32.33	500	1	4	5	250	0.5	7.04754e-13	1.1359e-11
IGHV3-7	14q32.33	535	3	4	7	255	0.476636	7.62835e-13	1.16121e-11
IGHV3-23	14q32.33	535	0	4	4	283	0.528972	1.1571e-12	1.66866e-11
IGHV3-21	14q32.33	533	0	3	3	269	0.50469	1.73137e-09	2.37197e-08
IGLV6-57	22q11.22	576	2	3	5	288	0.5	2.12456e-09	2.77205e-08
IGLV1-40	22q11.22	519	0	2	2	262	0.504817	2.25773e-06	2.8119e-05
IGLV2-23	22q11.22	621	1	2	3	290	0.466989	2.7657e-06	3.29479e-05
BCL6	3q27.3	24353	3	4	7	12884	0.529052	4.58412e-06	5.23354e-05
BTG2	1q32.1	4114	0	2	2	2037	0.495139	0.000135186	0.00148164
RNF34	12q24.31	30548	0	3	3	17341	0.567664	0.000418351	0.00440877
RP11-108M21.1	1q31.1	267484	1	7	8	163056	0.609592	0.000448362	0.00455005
AGTPBP1	9q21.33	195492	4	6	10	118133	0.604286	0.00047806	0.00467816
CARF	2q33.2	74126	0	4	4	44723	0.603338	0.000542137	0.00512226
PRAMEF24P	22q11.22	52839	3	3	6	29119	0.551089	0.00184505	0.0168515
ASB4	7q21.3	61791	0	3	3	36393	0.588969	0.00344797	0.0304756
TRIP11	14q32.12	74908	0	3	3	45046	0.601351	0.00620854	0.0531607
LTB	6p21.33	2000	0	1	1	888	0.444	0.00718181	0.0596308
WNK1	12p13.33	158862	0	4	4	94993	0.597959	0.0080132	0.0645769
TCL1A	14q32.13	4232	4	1	5	2208	0.521739	0.0177623	0.139053
RHOH	4p14	53611	1	2	3	30160	0.562571	0.025495	0.194046
ST6GAL1	3q27.3	148070	2	3	5	81554	0.55078	0.0296774	0.219773
CHKA	11q13.2	68588	0	2	2	38529	0.561745	0.0398076	0.287034
AP001255.2	21q21.2	65718	0	2	2	41052	0.624669	0.0445957	0.313313
INPP5B	1p34.3	86363	0	2	2	47388	0.548707	0.0574814	0.393747
CNTN6	3p26.3	311644	0	4	4	187614	0.602014	0.06854	0.450617
RP11-431J17.1	4q22.3	14361	1	1	2	8818	0.614024	0.0690726	0.450617
ECE1	1p36.12	128260	0	2	2	65337	0.509411	0.0995366	0.634257
RP11-373N22.3	5q32	115479	0	2	2	68806	0.595831	0.10843	0.67522
EML6	2p16.2	248524	0	3	3	143254	0.576419	0.11254	0.685244
RP5-1031J8.1	20q12	27511	0	1	1	15897	0.577842	0.121055	0.721066
HMGA2	12q14.3	142167	0	2	2	83042	0.584116	0.146832	0.831977
RP11-445P19.1	1q31.1	33619	0	1	1	20018	0.595437	0.149969	0.831977
RP11-38H17.1	8q21.12	138221	0	2	2	86347	0.624702	0.156105	0.831977
ZNF506	19p13.11	35915	0	1	1	21228	0.591062	0.158276	0.831977
KCNN3	1q21.3	167554	0	2	2	87465	0.522011	0.159266	0.831977
PLEKHG3	14q23.3	42793	0	1	1	21571	0.504078	0.160617	0.831977
BCL7A	12q24.31	42623	1	1	2	21617	0.507167	0.16093	0.831977
CTD-2128A3.2	14q31.3	154480	0	2	2	91362	0.591416	0.170375	0.864497
2015-03-03	5q23.2	163097	0	2	2	93526	0.573438	0.176599	0.879783
RP11-398M15.1	1q31.1	39456	4	1	5	24512	0.621249	0.180417	0.882753
RP11-653B10.1	8q21.13	162588	0	2	2	101414	0.623748	0.199555	0.959265
RP11-1101K5.1	8q23.3	166337	0	2	2	103083	0.619724	0.204458	0.965888
KLHL6	3q27.1	68161	0	1	1	37255	0.546574	0.260951	1
FOLH1	11p11.12	62038	1	1	2	37778	0.608949	0.264082	1
LPHN3	4q13.1	871211	1	6	7	535169	0.614282	0.270654	1
GRK5	10q26.11	248033	0	2	2	127754	0.515069	0.277833	1
WDTC1	1p36.11	74106	0	1	1	40769	0.550144	0.281733	1
MAST4	5q12.3	573250	0	4	4	336431	0.586884	0.292697	1
PTGFRN	1p13.1	80304	0	1	1	44366	0.552476	0.302401	1
C1S	12p13.31	81988	0	1	1	45330	0.552886	0.307838	1
ARL13B	3q11.1	75532	2	1	3	46479	0.615355	0.314263	1
AC016907.3	2p23.1	92741	1	1	2	52233	0.563214	0.345553	1
RP11-89M20.2	8p12	90733	0	1	1	52969	0.58379	0.349451	1
JARID2	6p22.3	275728	0	2	2	152854	0.554365	0.352026	1
KDM4C	9p24.1	454788	1	3	4	264609	0.581829	0.363253	1
RP11-389E17.1	4q34.3	261996	0	2	2	159680	0.609475	0.371792	1
AC074363.1	2q24.3	265165	0	2	2	160065	0.603643	0.372899	1
GLRB	4q32.1	96036	0	1	1	58610	0.610292	0.378566	1
NPEPPS	17q21.32	100339	1	1	2	58757	0.585585	0.379307	1
RP11-731N10.1	8q21.13	95920	0	1	1	59703	0.622425	0.384055	1
CADPS	3p14.2	477035	0	3	3	276596	0.579823	0.389347	1
THSD7A	7p21.3	457580	1	3	4	279337	0.610466	0.395278	1
BAGE2	21p11.1	102957	1	1	2	62072	0.602892	0.395786	1
PTPRR	12q15	282773	0	2	2	168458	0.595736	0.396841	1
RP11-775H9.2	4q28.3	276799	0	2	2	170885	0.617361	0.403685	1
SI	3q26.1	99600	1	1	2	64084	0.643414	0.405573	1
PTN	7q33	116526	1	1	2	68662	0.589242	0.427256	1
ZIC1	3q24	116874	0	1	1	69112	0.591338	0.429344	1
ANAPC1	2q13	118422	0	1	1	70120	0.59212	0.433994	1
ENPP3	6q23.2	118974	0	1	1	71028	0.597004	0.43815	1
ETS1	11q24.3	128784	0	1	1	72001	0.559083	0.44257	1
UPF2	10p14	123151	1	1	2	72478	0.58853	0.444724	1
TPTE	21p11.1	123521	0	1	1	72833	0.589641	0.446322	1
PTPRC	1q31.3	118747	0	1	1	73333	0.617557	0.448564	1
ADAMTS9-AS2	3p14.1	326561	0	2	2	189148	0.579212	0.453912	1
NXPH1	7p21.3	319011	0	2	2	190325	0.59661	0.457066	1
ANKRD30B	18p11.21	124469	0	1	1	76122	0.611574	0.460907	1
OCA2	15q12	344486	2	2	4	192154	0.557799	0.461946	1
RP11-176N18.2	18q23	139147	0	1	1	80209	0.576434	0.478497	1
DYNC1I1	7q21.3	337771	0	2	2	198456	0.587546	0.47856	1
TECRL	4q13.1	134214	0	1	1	84011	0.625948	0.494345	1
RP11-150C16.1	12q14.1	143602	0	1	1	86421	0.601809	0.50414	1
CTD-2307P3.1	14q21.1	340675	1	2	3	212126	0.622664	0.51349	1
SHC3	9q22.1	165625	0	1	1	92998	0.561497	0.529917	1
CNTLN	9p22.2	368944	1	2	3	223485	0.605742	0.541311	1
EXOC4	7q33	813516	4	4	8	481710	0.592133	0.548742	1
AC084193.1	2p12	170805	0	1	1	102641	0.600925	0.565308	1
DLGAP4	20q11.23	262785	0	1	1	110390	0.420077	0.591807	1
ATP13A4	3q29	191037	0	1	1	112002	0.586284	0.597113	1
EPHA7	6q16.1	179530	0	1	1	113290	0.631037	0.601303	1
EGFLAM	5p13.2	206615	1	1	2	116336	0.563057	0.611039	1
PGM5	9q21.11	202756	0	1	1	116597	0.575061	0.611862	1
SPEF2	5p13.2	196770	1	1	2	117140	0.595314	0.613569	1
SPHKAP	2q36.3	201698	1	1	2	119174	0.590854	0.619897	1
ITGA8	10p13	206179	0	1	1	119502	0.579603	0.620907	1
RP11-124B13.1	8p23.2	213186	0	1	1	121205	0.568541	0.626112	1
DBC1	9q33.1	216012	0	1	1	123111	0.569927	0.631851	1
PDGFC	4q32.1	210943	0	1	1	128214	0.607813	0.646789	1
RP11-608O21.1	4p15.31	454259	0	2	2	273290	0.601617	0.649855	1
RBBP8	18q11.2	228230	0	1	1	136755	0.599198	0.670446	1
CT49	5p15.2	229509	0	1	1	140889	0.613871	0.68132	1
SLC25A21	14q13.3	494438	1	2	3	292082	0.590735	0.685141	1
ZCCHC7	9p13.2	237613	0	1	1	144495	0.608111	0.690513	1
PRKCE	2p21	536648	0	2	2	295859	0.551309	0.69187	1
FAM172A	5q15	493632	0	2	2	299802	0.607339	0.698768	1
RP11-284M14.1	4q31.21	251669	1	1	2	149281	0.593164	0.702305	1
RALYL	8q21.2	739060	0	3	3	451855	0.611391	0.709046	1
NEK10	3p24.1	259378	0	1	1	153605	0.592205	0.712572	1
RELN	7q22.1	517735	0	2	2	308887	0.596612	0.714172	1
CNTN3	3p12.3	258575	1	1	2	155313	0.60065	0.716529	1
RP4-601K24.1	1p31.1	263635	0	1	1	157635	0.597929	0.721822	1
CPNE8	12q12	260611	0	1	1	158421	0.607883	0.723591	1
RP11-362K2.2	12q14.1	268938	1	1	2	160398	0.596413	0.727991	1
RP11-79E3.3	4p15.1	263549	0	1	1	163290	0.619581	0.734302	1
PHACTR1	6p24.1	570755	0	2	2	325994	0.571163	0.741379	1
RP1-15D23.2	1q25.1	288113	0	1	1	169576	0.588575	0.747518	1
U91319.1	16p13.12	316605	0	1	1	178537	0.563911	0.76523	1
MECOM	3q26.2	580122	0	2	2	345428	0.59544	0.769563	1
RABGAP1L	1q25.1	835900	1	3	4	499763	0.597874	0.770056	1
MAPK10	4q21.3	579011	0	2	2	346876	0.599084	0.771552	1
CDH4	20q13.33	688194	0	2	2	347663	0.505182	0.772627	1
TMC1	9q21.13	314553	0	1	1	183825	0.584401	0.775094	1
MRPS22	3q23	351420	0	1	1	198153	0.563864	0.799786	1
CTD-2374C24.1	5q21.2	328875	0	1	1	202608	0.616064	0.806897	1
CTD-2251F13.1	14q12	344649	0	1	1	204707	0.593958	0.810159	1
SGCZ	8p22	1148478	1	4	5	700984	0.610359	0.818891	1
BACH2	6q15	370382	3	1	4	212884	0.574769	0.82235	1
AKAP13	15q25.3	368787	0	1	1	214719	0.58223	0.824976	1
MIPOL1	14q13.3	354451	2	1	3	216367	0.610429	0.827302	1
EPHA5	4q13.1	350935	1	1	2	219778	0.626264	0.832018	1
AGMO	7p21.2	361700	0	1	1	221759	0.613102	0.834697	1
RP11-638L3.1	18q22.1	383076	0	1	1	233824	0.610385	0.850118	1
PPP1R9A	7q21.3	389216	0	1	1	235508	0.605083	0.852152	1
FAM5C	1q31.1	379970	1	1	2	238383	0.627373	0.855563	1
ANO4	12q23.1	411118	1	1	2	240511	0.585017	0.858036	1
HYDIN	16q22.2	423347	1	1	2	242239	0.5722	0.860013	1
ADCY2	5p15.31	433876	0	1	1	248202	0.572057	0.866627	1
PCLO	7q21.11	404807	1	1	2	252442	0.623611	0.871139	1
KLHL1	13q21.33	407868	0	1	1	253761	0.622165	0.872512	1
GABRB1	4p12	432724	0	1	1	259697	0.600145	0.878508	1
DACH1	13q21.33	429235	0	1	1	267812	0.623929	0.886253	1
TMTC2	12q21.31	447993	1	1	2	268943	0.600329	0.887292	1
EDIL3	5q14.3	444241	1	1	2	272352	0.613073	0.890368	1
DOCK4	7q31.1	480303	1	1	2	281731	0.586569	0.898405	1
PRKCA	17q24.2	508110	0	1	1	282624	0.556226	0.899138	1
KSR2	12q24.22	515974	0	1	1	283089	0.54865	0.899518	1
RP11-179A16.1	11q14.1	838234	1	2	3	502922	0.599978	0.914256	1
CACNA2D1	7q21.11	497357	1	1	2	307274	0.617814	0.917428	1
LINC00907	18q12.3	532143	0	1	1	314494	0.590995	0.922128	1
RYR3	15q14	555143	0	1	1	315497	0.568317	0.922759	1
RIMS1	6q13	516442	0	1	1	316026	0.611929	0.92309	1
FBXL17	5q21.3	523066	0	1	1	320017	0.61181	0.925542	1
ATRNL1	10q25.3	855382	0	2	2	524529	0.61321	0.925566	1
ENOX1	13q14.11	573393	0	1	1	336625	0.587076	0.934932	1
KCNMB2	3q26.32	571500	0	1	1	339249	0.593612	0.936303	1
GRM5	11q14.2	561372	1	1	2	339751	0.605215	0.936562	1
CSMD3	8q23.3	1214174	0	3	3	757461	0.623849	0.944325	1
SORCS3	10q25.1	624137	0	1	1	356811	0.571687	0.944765	1
CTD-3006G17.2	14q12	586572	1	1	2	363050	0.618935	0.947493	1
MAGI1	3p14.1	685312	0	1	1	396342	0.578338	0.959926	1
FGF14	13q33.1	681993	1	1	2	407488	0.597496	0.963392	1
OPCML	11q25	1117546	1	2	3	631675	0.565234	0.963646	1
LPHN2	1p31.1	686278	1	1	2	414272	0.60365	0.965354	1
BCAS3	17q23.2	715388	0	1	1	419040	0.585752	0.966669	1
ROBO2	3p12.3	1743272	2	4	6	1059822	0.60795	0.971954	1
GPC6	13q31.3	1180563	0	2	2	705987	0.598009	0.978154	1
KIAA1217	10p12.2	853100	0	1	1	490889	0.575418	0.981397	1
ZBTB20	3q13.31	809180	1	1	2	491972	0.607988	0.98156	1
DGKB	7p21.2	829731	1	1	2	508573	0.612937	0.983885	1
NPAS3	14q13.1	869246	1	1	2	514039	0.591362	0.984584	1
PRKG1	10q11.23	1307168	0	2	2	789874	0.604264	0.987824	1
NLGN1	3q26.31	890363	0	1	1	543838	0.610805	0.987896	1
IQCJ-SCHIP1	3q25.32	935134	1	1	2	547785	0.585782	0.988278	1
HDAC9	7p21.1	910424	1	1	2	550822	0.605017	0.988563	1
CNTN4	3p26.3	959151	4	1	5	569259	0.593503	0.990153	1
RP11-6N13.1	5q21.2	1009675	2	1	3	622880	0.616911	0.993628	1
CDH13	16q23.3	1169799	0	1	1	658468	0.56289	0.995226	1
CDH12	5p14.3	1102952	0	1	1	673964	0.611055	0.995791	1
ROBO1	3p12.3	1170578	1	1	2	716825	0.612368	0.997027	1
KCNIP4	4p15.31	1220186	0	1	1	724302	0.5936	0.997202	1
PARK2	6q26	1380354	0	1	1	797446	0.577711	0.998455	1
CNTN5	11q22.1	1337936	0	1	1	821396	0.613928	0.998728	1
GPC5	13q31.3	1468564	0	1	1	891621	0.607138	0.999281	1
RBFOX1	16p13.3	1694248	2	1	3	962870	0.568317	0.999597	1
PCDH15	10q21.1	1825174	1	1	2	1125826	0.616832	0.999893	1
LRP1B	2q22.1	1900281	2	1	3	1169593	0.615484	0.999925	1
EYS	6q12	1987245	1	1	2	1220029	0.61393	0.99995	1
LSAMP	3q13.31	2187457	0	1	1	1308247	0.598068	0.999976	1
CNTNAP2	7q35	2304640	0	1	1	1373220	0.59585	0.999986	1
PTPRD	9p24.1	2298480	0	1	1	1403351	0.610556	0.999989	1
ABCA12	2q35	206888	1	0	1	124072	0.599706	1	1
AC007091.1	7p21.1	225075	2	0	2	136832	0.60794	1	1
AC010967.2	2p16.2	187346	1	0	1	113055	0.603456	1	1
ADAMTS5	21q21.3	48604	1	0	1	28760	0.591721	1	1
AGBL4	1p33	1491061	1	0	1	872885	0.585412	1	1
APOB	2p24.1	42647	2	0	2	23644	0.554412	1	1
ARHGAP19-SLIT1	10q24.1	294621	1	0	1	157141	0.533367	1	1
ARPP21	3p22.3	155554	1	0	1	93392	0.600383	1	1
ATP9A	20q13.2	172123	1	0	1	93447	0.542908	1	1
BANK1	4q24	663529	1	0	1	401983	0.605826	1	1
C10orf11	10q22.2	958930	1	0	1	548846	0.572353	1	1
C20orf26	20p11.23	308191	3	0	3	175410	0.56916	1	1
CALCRL	2q32.1	105334	2	0	2	66234	0.6288	1	1
CCDC102B	18q22.1	339983	1	0	1	208317	0.612728	1	1
CDH10	5p14.2	157881	1	0	1	98116	0.621455	1	1
CDH18	5p14.3	1102925	2	0	2	677569	0.614338	1	1
CERKL	2q31.3	143992	2	0	2	86390	0.599964	1	1
CNBD1	8q21.3	748780	1	0	1	456094	0.609116	1	1
COBL	7p12.1	300609	1	0	1	168111	0.559235	1	1
CT64	3q26.1	233643	2	0	2	144052	0.616547	1	1
CTC-254B4.1	5q21.3	195820	1	0	1	118999	0.607696	1	1
CTD-2049J23.2	3q25.33	311900	2	0	2	176595	0.566191	1	1
EPHA6	3q11.2	937882	1	0	1	573559	0.611547	1	1
FAM19A2	12q14.1	570894	2	0	2	343334	0.601397	1	1
FUT5	19p13.3	37964	1	0	1	18876	0.497208	1	1
HMCN1	1q25.3	456405	2	0	2	276840	0.606567	1	1
HPSE2	10q24.2	776747	1	0	1	458915	0.590817	1	1
IGLV1-47	22q11.22	524	4	0	4	244	0.465649	1	1
KMT2C	7q36.1	301083	1	0	1	179395	0.595832	1	1
LINC00276	2p24.3	690434	2	0	2	418989	0.606849	1	1
LPP	3q27.3	737391	3	0	3	429383	0.5823	1	1
LPPR5	1p21.3	114785	2	0	2	69083	0.601847	1	1
LRBA	4q31.3	751288	1	0	1	459129	0.611122	1	1
LRRC7	1p31.1	583550	1	0	1	356591	0.611072	1	1
MGAT4C	12q21.31	860168	1	0	1	531323	0.617697	1	1
MPDZ	9p23	173889	1	0	1	106278	0.611183	1	1
MRPS31	13q14.11	41880	2	0	2	24778	0.591643	1	1
MYO1E	15q22.2	237989	1	0	1	133341	0.560282	1	1
NOX4	11q14.3	265258	1	0	1	162125	0.611197	1	1
NRG3	10q23.1	1111868	2	0	2	661179	0.594656	1	1
NRXN1	2p16.3	1114034	2	0	2	678364	0.608926	1	1
NRXN3	14q24.3	1622031	3	0	3	946269	0.583385	1	1
NUDT19	19q13.11	21838	2	0	2	12032	0.550966	1	1
PARD3B	2q33.3	1074373	1	0	1	641253	0.596863	1	1
PCDH17	13q21.1	97504	1	0	1	61249	0.628169	1	1
PPP2R2B	5q32	496414	2	0	2	289631	0.583446	1	1
PTGFR	1p31.1	235869	1	0	1	140592	0.59606	1	1
RIMS2	8q22.3	755349	1	0	1	463430	0.613531	1	1
ROCK1	18q11.1	162114	1	0	1	98470	0.607412	1	1
RP11-138I17.1	4q28.3	416079	1	0	1	256076	0.61545	1	1
RP11-145O15.3	8p22	46956	1	0	1	28485	0.606632	1	1
RP11-187O7.3	14q24.3	231352	2	0	2	125792	0.543726	1	1
RP11-1L12.3	11p14.2	172930	1	0	1	101390	0.586307	1	1
RP11-248G5.8	13q14.3	123851	1	0	1	71797	0.579705	1	1
RP11-314D7.4	12q21.1	730767	2	0	2	450129	0.615968	1	1
RP11-3J1.1	4p15.31	284662	2	0	2	172043	0.604376	1	1
RP11-417J8.6	1q21.1	93963	2	0	2	52696	0.560816	1	1
RP11-649A16.1	3q24	460974	1	0	1	281780	0.611271	1	1
RP4-764O22.1	20p12.3	77045	1	0	1	45662	0.592667	1	1
SEL1L2	20p12.1	147199	2	0	2	85233	0.579032	1	1
SEMA3A	7q21.11	534384	1	0	1	331468	0.620281	1	1
TDRP	8p23.3	55981	1	0	1	31116	0.555831	1	1
THRB	3p24.2	378125	1	0	1	221741	0.586422	1	1
THSD4	15q23	686434	1	0	1	385917	0.562206	1	1
TRAPPC8	18q12.1	123966	2	0	2	74402	0.600181	1	1
UPK3B	7q11.23	508598	1	0	1	293019	0.576131	1	1
VAT1L	16q23.1	191580	2	0	2	105875	0.552641	1	1
XIRP2	2q24.3	371269	2	0	2	223694	0.602512	1	1
