# Supplementary material for: Whole-genome sequencing reveals activation-induced cytidine deaminase signatures during indolent chronic lymphocytic leukaemia evolution
Source: Nat Commun. 2015 Dec 7;6:8866. doi: 10.1038/ncomms9866 (PMC4686820; doi:10.1038/ncomms9866)
Supplement: Supplementary Data 4 — Gene level association of nc-AID [file ncomms9866-s5.xlsx]

## Sheet: Supplementary Data 4
Supplementary Data 4: Gene level association of nc-AID
Immnoglobulin genes with q<0.1 are highlighted in bold
Signficant genes are marked in red
gene	cytoband	length	non.ncAID.mutation	ncAID.mutation	total.mutation	# of motifs	motif.fraction	p value	q value
CADM2	3p12.1	1115450	8	23	31	320819	0.287614	3.27522e-08	2.64966e-05
RP4-660H19.1	1p31.1	150222	0	7	7	40882	0.272144	1.0365e-05	0.00419263
CHRM3	1q43	528888	0	11	11	128118	0.24224	2.39637e-05	0.00638668
RP11-184E9.1	5p14.1	115493	0	6	6	32940	0.285212	3.15781e-05	0.00638668
ROBO1	3p12.3	1170578	5	17	22	322459	0.27547	8.80931e-05	0.0142535
AL122127.3	14q32.33	69	0	1	1	9	0.130435	0.000157857	0.0185975
AC084193.1	2p12	170805	0	6	6	44460	0.260297	0.000160918	0.0185975
GRID2	4q22.1	1470160	4	19	23	410555	0.279259	0.0001847	0.0186778
RP11-575F12.1	12q24.32	145183	0	5	5	33330	0.229572	0.00035091	0.0315429
LPHN3	4q13.1	871211	3	13	16	241109	0.276752	0.00045902	0.0371347
IGLV3-1	22q11.22	693	0	1	1	52	0.0750361	0.000911716	0.0599831
FAM5C	1q31.1	379970	1	8	9	111450	0.293313	0.000950343	0.0599831
CACNA2D1	7q21.11	497357	2	9	11	139063	0.279604	0.000963882	0.0599831
KLHL1	13q21.33	407868	1	8	9	117069	0.287027	0.00129332	0.0747356
IGKV4-1	2p11.2	759	0	1	1	138	0.181818	0.00241773	0.123054
RP11-430C1.1	16q21	198621	0	5	5	52327	0.263451	0.00254889	0.123054
EPHA7	6q16.1	179530	0	5	5	53134	0.295962	0.00272009	0.123054
RP11-775H9.2	4q28.3	276799	1	6	7	77306	0.279286	0.00274196	0.123054
CNTN5	11q22.1	1337936	4	15	19	369648	0.276282	0.00289003	0.123054
LRP1B	2q22.1	1900281	5	19	24	529712	0.278755	0.00340297	0.134812
LRRTM4	2p12	845603	3	11	14	234560	0.277388	0.00349945	0.134812
RP11-427M20.1	4q28.3	139447	0	4	4	38348	0.275001	0.00501177	0.177061
PCLO	7q21.11	404807	1	7	8	117037	0.289118	0.00520519	0.177061
PCDH15	10q21.1	1825174	4	18	22	512422	0.280752	0.00525275	0.177061
LINC00669	18q12.2	593397	1	8	9	152025	0.256194	0.00616847	0.199612
LINC00971	3p12.1	243276	0	5	5	65582	0.269579	0.00652768	0.203111
RP11-587H10.2	8q22.1	90054	0	3	3	23008	0.255491	0.00811984	0.242075
RP11-506N2.1	4q13.1	203082	0	4	4	44537	0.219306	0.00837836	0.242075
GRIA2	4q32.1	161896	0	4	4	45562	0.281428	0.00904931	0.252444
RP11-563M4.1	4q31.23	35080	0	2	2	8503	0.242389	0.0100765	0.271729
LRRC4C	11p12	1345573	7	13	20	349639	0.259844	0.0104284	0.272149
AC096579.13	2p11.2	51094	1	2	3	10385	0.203253	0.014708	0.371836
CTC-535M15.2	5q34	429661	1	6	7	114422	0.266308	0.0168203	0.393199
RP11-3B12.2	7q31.33	207106	1	4	5	55617	0.268544	0.0175271	0.393199
TMTC2	12q21.31	447993	0	6	6	115630	0.258107	0.0176054	0.393199
CDH19	18q22.1	103058	0	3	3	31036	0.301151	0.0179792	0.393199
PCDH7	4p15.1	426388	4	6	10	116198	0.272517	0.0179831	0.393199
RP11-574O7.1	8q22.3	45749	0	2	2	12073	0.263896	0.0194957	0.408157
RP11-10O22.1	3q26.1	205756	0	4	4	57889	0.281348	0.0199489	0.408157
FSTL5	4q32.2	780141	3	9	12	225726	0.28934	0.0201808	0.408157
IGLL5	22q11.22	8048	0	1	1	1252	0.155567	0.0217219	0.426952
RP11-745L13.2	4q28.3	45924	1	2	3	13209	0.287627	0.023035	0.426952
GRIK2	6q16.3	671297	2	8	10	194034	0.289043	0.0231976	0.426952
TUSC3	8p22	349437	0	5	5	90735	0.259661	0.0232211	0.426952
SGCZ	8p22	1148478	1	11	12	312550	0.272143	0.0247539	0.445019
CDH7	18q22.1	131153	1	3	4	35877	0.273551	0.0261105	0.459204
CTC-340A15.2	5q34	874950	1	9	10	237747	0.271726	0.0268776	0.462638
AC108142.1	4q34.3	270814	1	4	5	64151	0.236882	0.0276488	0.465997
CTD-2012I17.1	4q28.3	57893	1	2	3	15174	0.262104	0.0297221	0.484672
RP11-723G8.2	18q22.3	55516	0	2	2	15239	0.274497	0.029955	0.484672
CTD-2128A3.2	14q31.3	154480	0	3	3	38586	0.24978	0.0313842	0.49784
LINC00559	13q31.3	59470	0	2	2	16589	0.278947	0.0349545	0.543812
CNTNAP5	2q14.3	890003	4	8	12	211672	0.237833	0.0358467	0.547169
EYS	6q12	1987245	1	16	17	548169	0.275844	0.0366375	0.548884
RP11-548L20.1	4p15.1	148856	1	3	4	41424	0.278282	0.0374598	0.551
RP11-549K20.1	5p14.1	64354	0	2	2	17746	0.275756	0.0394765	0.561595
LINC00448	13q21.31	60077	0	2	2	17769	0.29577	0.0395685	0.561595
STPG2	4q22.3	959150	1	9	10	257179	0.268132	0.0407773	0.568773
RP11-79E3.3	4p15.1	263549	1	4	5	75121	0.285036	0.0448819	0.615414
RP11-586K2.1	8q21.3	410301	2	5	7	109874	0.267789	0.046332	0.62471
LINC00972	7q21.11	68174	0	2	2	19624	0.287852	0.0472543	0.6267
CSMD3	8q23.3	1214174	1	11	12	350962	0.289054	0.0494136	0.644768
CTNNA2	2p12	1463551	6	11	17	353263	0.241374	0.0512808	0.658511
RP11-501O2.4	3q24	84372	1	2	3	22133	0.262326	0.0584255	0.738534
LINC00351	13q31.1	180972	0	3	3	50347	0.278203	0.0601089	0.741216
GNAI1	7q21.11	85450	0	2	2	22573	0.264166	0.0604701	0.741216
RP11-463J7.2	1q31.1	176771	2	3	5	52035	0.294364	0.0649719	0.778669
RP11-431J17.1	4q22.3	14361	0	1	1	3859	0.268714	0.0654505	0.778669
RP11-149A7.2	4q28.3	87417	0	2	2	24363	0.278699	0.0690324	0.80938
RP11-649A16.1	3q24	460974	1	5	6	125927	0.273176	0.0734607	0.848996
AC003088.1	7q31.1	102518	1	2	3	25636	0.250063	0.0753476	0.853183
RP11-384J4.2	14q12	323695	1	4	5	90012	0.278077	0.0759322	0.853183
LINC00355	13q21.31	89643	1	2	3	26014	0.290196	0.0772571	0.854374
ROBO2	3p12.3	1743272	5	13	18	471959	0.270732	0.0781504	0.854374
CTD-2374C24.1	5q21.2	328875	0	4	4	91682	0.278775	0.0799468	0.857961
ZFPM2	8q23.1	485843	2	5	7	129930	0.267432	0.0813265	0.857961
RP11-731N10.1	8q21.13	95920	1	2	3	27201	0.28358	0.0833502	0.857961
EPHA6	3q11.2	937882	2	8	10	256046	0.273004	0.0858718	0.857961
NPAS3	14q13.1	869246	2	7	9	213926	0.246105	0.0865077	0.857961
GREM2	1q43	122579	0	2	2	27814	0.226907	0.0865525	0.857961
RP11-149P24.1	8q24.23	119104	0	2	2	27862	0.23393	0.0868048	0.857961
RP11-6B4.1	3p12.2	101782	1	2	3	27892	0.274037	0.0869626	0.857961
RP11-466I1.1	11p14.1	106781	0	2	2	28169	0.263802	0.0884237	0.861865
RP11-115J23.1	11p14.1	361209	0	4	4	96494	0.267142	0.0920857	0.885282
SORCS1	10q25.1	590874	0	5	5	135515	0.229347	0.0930148	0.885282
BCL7A	12q24.31	42623	0	1	1	5841	0.137039	0.097383	0.91608
RP11-238K6.1	8q24.23	274129	2	3	5	62465	0.227867	0.0987189	0.917973
SPOCK3	4q32.3	501415	2	5	7	139772	0.278755	0.102468	0.934894
AGMO	7p21.2	361700	1	4	5	100531	0.27794	0.102902	0.934894
RP11-17A1.3	11p14.3	116016	0	2	2	31045	0.267592	0.104005	0.934894
RP11-525J21.1	4q13.1	24301	0	1	1	6470	0.266244	0.107287	0.949196
TRAPPC8	18q12.1	123966	0	2	2	31752	0.256135	0.107943	0.949196
RP11-419C19.2	5p15.2	118821	0	2	2	32374	0.27246	0.11144	0.969406
RP11-789C2.1	4q28.3	119224	1	2	3	33302	0.279323	0.11671	1
RP4-601K24.1	1p31.1	263635	0	3	3	67723	0.256882	0.117906	1
CDH9	5p14.1	240551	1	3	4	68562	0.285021	0.121087	1
RP11-460H9.1	4q34.3	27877	0	1	1	7373	0.264483	0.121316	1
ELAVL2	9p21.3	136236	0	2	2	34264	0.251505	0.122239	1
LINGO2	9p21.2	722210	3	6	9	191410	0.265034	0.124144	1
PIK3C2G	12p12.3	400803	0	4	4	108139	0.269806	0.124762	1
BMP5	6p12.1	121922	0	2	2	34974	0.286856	0.126359	1
MIR4500HG	13q31.2	244048	2	3	5	70900	0.290517	0.130115	1
KCNT2	1q31.3	382635	0	4	4	110526	0.288855	0.131994	1
RP11-6N13.1	5q21.2	1009675	1	8	9	284519	0.281793	0.132407	1
RP3-463P15.1	6q16.1	30741	0	1	1	8161	0.265476	0.133378	1
RP11-108M21.1	1q31.1	267484	1	3	4	73070	0.273175	0.138699	1
NLGN1	3q26.31	890363	1	7	8	243154	0.273095	0.140089	1
CTC-525D6.1	19q12	238744	0	2	2	38190	0.159962	0.145409	1
KCTD8	4p13	274901	0	3	3	74803	0.272109	0.145687	1
RP11-946L20.4	8q23.3	137245	0	2	2	38415	0.279901	0.146764	1
TENM3	4q35.1	659040	1	5	6	160393	0.243374	0.154425	1
AC096669.2	2q12.3	157020	0	2	2	39877	0.253961	0.155625	1
RP11-404I7.2	4q28.3	144908	0	2	2	39986	0.275941	0.15629	1
LINC00410	13q31.3	35646	0	1	1	9751	0.273551	0.157214	1
RP11-501O2.1	3q24	34061	0	1	1	10101	0.296556	0.162372	1
NRXN1	2p16.3	1114034	4	8	12	300354	0.269609	0.162878	1
CDH12	5p14.3	1102952	4	8	12	301370	0.273239	0.164936	1
HCN1	5p12	436907	1	4	5	122268	0.279849	0.169886	1
SEMA3E	7q21.11	285107	0	3	3	80649	0.282873	0.170057	1
CSMD1	8p23.2	2059622	1	12	13	500206	0.242863	0.175642	1
DACH1	13q21.33	429235	2	4	6	124603	0.290291	0.177835	1
RP11-85M11.2	3q26.1	448466	0	4	4	125116	0.278987	0.179598	1
RP11-146E13.4	14q11.2	47797	0	1	1	11402	0.238551	0.181271	1
TDRP	8p23.3	55981	1	1	2	11428	0.204141	0.181645	1
CD36	7q21.11	309705	1	3	4	83502	0.269618	0.182348	1
ST3GAL3	1p34.1	225339	0	2	2	44548	0.197693	0.184544	1
MAP2	2q34	310063	0	3	3	84016	0.270964	0.184587	1
CDH10	5p14.2	157881	0	2	2	45139	0.285905	0.188257	1
RP11-148I19.1	11p12	170469	0	2	2	45210	0.26521	0.188704	1
ADAMTS5	21q21.3	48604	0	1	1	11997	0.246832	0.189772	1
RP5-1024C24.1	11p14.1	46381	0	1	1	12124	0.2614	0.191575	1
RP11-402C9.1	4q34.3	45533	1	1	2	12267	0.269409	0.1936	1
RP11-502M1.2	4q32.1	47566	0	1	1	12345	0.259534	0.194703	1
GABRB3	15q12	395996	0	3	3	86589	0.218661	0.195901	1
RP11-1079H9.1	14q31.3	48277	1	1	2	12806	0.265261	0.201188	1
RP11-1101K5.1	8q23.3	166337	0	2	2	47470	0.285384	0.202997	1
RORB	9q21.13	189839	0	2	2	47677	0.251144	0.204312	1
TSHZ3	19q12	74605	0	1	1	13039	0.174774	0.204446	1
SEMA3C	7q21.11	179824	0	2	2	48435	0.269347	0.209136	1
LPHN2	1p31.1	686278	3	5	8	180750	0.263377	0.21416	1
RP11-422J15.1	4q28.2	183712	0	2	2	49321	0.268469	0.21479	1
RP11-341A22.2	9q31.1	184514	0	2	2	49556	0.268576	0.216292	1
RP11-193H5.1	1q43	66149	0	1	1	14008	0.211764	0.217854	1
RP11-177F15.1	1q43	52863	0	1	1	14036	0.265517	0.218238	1
RP11-600K15.1	8q13.2	192390	0	2	2	49970	0.259733	0.21894	1
XPO1	2p15	60780	0	1	1	14151	0.232823	0.219814	1
RP4-598G3.1	1p31.1	49084	1	1	2	14315	0.291643	0.222055	1
RP11-665I14.1	4p15.1	52158	1	1	2	14490	0.27781	0.224439	1
RP11-556E13.1	10q21.1	198710	0	2	2	51281	0.25807	0.227342	1
CTC-254B4.1	5q21.3	195820	0	2	2	52322	0.267194	0.23403	1
SLC6A15	12q21.31	53905	0	1	1	15419	0.28604	0.236975	1
ISM1	20p12.1	78883	0	1	1	15424	0.19553	0.237042	1
PPFIA2	12q21.31	501290	1	4	5	141389	0.28205	0.238179	1
SEMA6D	15q21.1	590125	0	4	4	141446	0.239688	0.238392	1
OPCML	11q25	1117546	0	6	6	237804	0.212791	0.242186	1
MGAT4C	12q21.31	860168	1	6	7	240634	0.279752	0.250287	1
RP11-594C13.1	14q31.3	219955	0	2	2	54964	0.249887	0.251046	1
GRM7	3p26.1	971530	0	6	6	241646	0.248727	0.253202	1
PXDN	2p25.3	112968	0	1	1	16683	0.147679	0.253707	1
GPC5	13q31.3	1468564	4	9	13	392893	0.267535	0.256907	1
RYR2	1q43	791786	0	5	5	194516	0.245667	0.258051	1
AC003988.1	7q21.11	66050	0	1	1	17156	0.259743	0.259873	1
NEGR1	1p31.1	879795	3	6	9	244606	0.278026	0.261782	1
PCDH10	4q28.3	58889	0	1	1	17376	0.295064	0.262724	1
EPHA5	4q13.1	350935	0	3	3	102778	0.292869	0.270137	1
RP11-865B13.1	18p11.31	79240	0	1	1	18114	0.228597	0.272206	1
CDH2	18q12.1	226483	0	2	2	58462	0.25813	0.273614	1
RP11-340A13.2	4q13.1	62680	0	1	1	18357	0.292869	0.275302	1
RP11-638L3.1	18q22.1	383076	1	3	4	104147	0.27187	0.276577	1
RP11-405A12.2	12p12.2	234489	0	2	2	59003	0.251624	0.277104	1
IQCH	15q23	247463	0	2	2	59027	0.238529	0.277259	1
AP000705.7	21q21.1	210884	0	2	2	59570	0.282478	0.28076	1
RP11-417J8.6	1q21.1	93963	1	1	2	18868	0.200802	0.281769	1
TBX18	6q14.3	77171	0	1	1	18981	0.24596	0.283191	1
AC007319.1	2q32.1	551446	3	4	7	153282	0.277964	0.283422	1
RP11-321C1.1	6q14.1	236319	0	2	2	60261	0.254999	0.285213	1
LINC00924	15q26.2	74755	0	1	1	19244	0.257428	0.28649	1
CCSER1	4q22.1	1474381	2	9	11	406253	0.275541	0.287489	1
CDH18	5p14.3	1102925	1	7	8	305313	0.276821	0.291424	1
BCHE	3q26.1	64571	0	1	1	19643	0.304208	0.291467	1
RP11-399F2.2	4q28.1	76078	0	1	1	19662	0.258445	0.291703	1
NCAM2	21q21.1	545020	1	4	5	156273	0.286729	0.295007	1
LINC00395	13q21.31	70340	0	1	1	20096	0.285698	0.297074	1
COL27A1	9q32	156954	0	1	1	20618	0.131363	0.303481	1
RP11-258J10.1	8p12	80749	0	1	1	20672	0.256003	0.304141	1
RP11-725D20.1	4q13.1	79185	0	1	1	20978	0.264924	0.307866	1
MEOX2	7p21.2	75603	1	1	2	21009	0.277886	0.308242	1
GUSBP1	5p14.3	247542	0	2	2	64030	0.258663	0.309438	1
RP11-9G1.3	4q28.3	73808	1	1	2	21253	0.28795	0.311196	1
TGFB2	1q41	98387	0	1	1	21391	0.217417	0.312862	1
IMMP1L	11p13	77247	0	1	1	21768	0.281797	0.317391	1
AC018799.1	2q32.3	75379	0	1	1	21992	0.291752	0.320068	1
ASTN1	1q25.2	307674	0	2	2	66281	0.215426	0.323828	1
RP11-138I17.1	4q28.3	416079	1	3	4	115195	0.276858	0.328909	1
CTD-2515C13.2	18q12.1	83457	1	1	2	22854	0.273842	0.330271	1
CNTNAP2	7q35	2304640	2	12	14	583872	0.253346	0.331019	1
CTD-3006G17.2	14q12	586572	0	4	4	166707	0.284206	0.335793	1
COL11A1	1p21.1	232032	0	2	2	68955	0.297179	0.340818	1
RAB3C	5q11.2	277168	1	2	3	69311	0.250069	0.34307	1
LINC00290	4q34.3	95063	1	1	2	23967	0.252117	0.343219	1
CPNE8	12q12	260611	0	2	2	69877	0.268128	0.346645	1
GRIA1	5q33.2	324257	0	2	2	70178	0.216427	0.348544	1
RP11-307P5.1	6q24.3	293237	1	2	3	70447	0.240239	0.35024	1
SCN11A	3p22.2	104795	0	1	1	24657	0.235288	0.351121	1
RP11-136K7.2	5q13.2	94490	0	1	1	24898	0.263499	0.353858	1
RP1-15D23.2	1q25.1	288113	0	2	2	71200	0.247125	0.354977	1
SPRN	10q26.3	148749	0	1	1	25033	0.16829	0.355386	1
RP11-545P6.2	13q31.2	93218	0	1	1	25046	0.268682	0.355533	1
EDIL3	5q14.3	444241	0	3	3	121420	0.27332	0.358416	1
NOX4	11q14.3	265258	0	2	2	71873	0.270955	0.359201	1
RP11-707A18.1	4q13.1	90222	1	1	2	25651	0.28431	0.362336	1
MRPS22	3q23	351420	0	2	2	72469	0.206218	0.362933	1
MMP26	11p15.4	287505	0	2	2	72516	0.252225	0.363227	1
PI4KA	22q11.21	151729	0	1	1	25734	0.169605	0.363264	1
EPHB1	3q22.2	662669	2	3	5	122666	0.185109	0.364304	1
ZNF521	18q11.2	290267	0	2	2	72754	0.250645	0.364714	1
HS3ST5	6q21	287462	0	2	2	72952	0.25378	0.365951	1
RP11-215A19.2	4q35.2	128767	0	1	1	26041	0.202233	0.366684	1
PAH	12q23.2	121528	0	1	1	26293	0.216353	0.369477	1
GLRB	4q32.1	96036	0	1	1	26294	0.273793	0.369488	1
EFNA5	5q21.3	294009	0	2	2	73522	0.250067	0.369505	1
BAGE2	21p11.1	102957	0	1	1	26612	0.258477	0.372995	1
DGKB	7p21.2	829731	0	5	5	228855	0.275818	0.373966	1
AC012322.1	16q21	101304	0	1	1	26702	0.263583	0.373984	1
ANO3	11p14.2	474009	1	3	4	125164	0.264054	0.37608	1
CTD-2325B11.1	4q28.1	102670	0	1	1	27108	0.26403	0.378427	1
MDGA2	14q21.3	835334	2	5	7	230580	0.276033	0.379876	1
RP11-3J1.1	4p15.31	284662	0	2	2	75365	0.264753	0.380943	1
CHSY3	5q23.3	282165	1	2	3	75513	0.26762	0.381858	1
NALCN-AS1	13q32.3	351062	0	2	2	75834	0.216013	0.38384	1
CSGALNACT1	8p21.3	353871	0	2	2	75979	0.214708	0.384734	1
C8orf34	8q13.2	488303	1	3	4	127517	0.261143	0.38713	1
RP11-260O18.1	3p12.2	477540	2	3	5	128232	0.268526	0.390479	1
CTD-2591A6.2	14q12	100474	1	1	2	28329	0.281954	0.391598	1
RP11-406O16.1	6q12	102930	0	1	1	28407	0.275984	0.39243	1
PTN	7q33	116526	1	1	2	28639	0.245773	0.394897	1
ST6GAL1	3q27.3	148070	0	1	1	28716	0.193935	0.395714	1
PRKG1	10q11.23	1307168	0	7	7	343402	0.262707	0.39749	1
PCDH17	13q21.1	97504	0	1	1	28925	0.296654	0.397925	1
RP11-480D4.1	5p15.31	124078	0	1	1	29321	0.236311	0.402093	1
CTD-2269F5.1	5q14.3	106341	0	1	1	29512	0.277522	0.404093	1
FAM19A1	3p14.1	541420	1	3	4	132221	0.244212	0.40907	1
RP11-627D16.1	15q21.1	111559	0	1	1	29991	0.268835	0.409079	1
TMEM132C	12q24.32	440515	0	2	2	80079	0.181785	0.409777	1
NPFFR2	4q13.3	116266	1	1	2	30067	0.258605	0.409866	1
NDST4	4q26	286116	1	2	3	80161	0.28017	0.410273	1
TPTE	21p11.1	123521	0	1	1	30225	0.244695	0.411499	1
GBA3	4p15.2	126664	0	1	1	30690	0.242295	0.41628	1
ST6GALNAC3	1p31.1	559885	1	3	4	134053	0.23943	0.41755	1
DYNC1I1	7q21.3	337771	1	2	3	81760	0.242057	0.419899	1
RP5-887A10.1	1p31.1	111036	0	1	1	31181	0.280819	0.421286	1
RP11-375D13.2	11p12	121877	0	1	1	31274	0.256603	0.422229	1
SI	3q26.1	99600	1	1	2	31438	0.315643	0.423889	1
WWC1	5q34	180655	0	1	1	31784	0.175938	0.427374	1
UNC5D	8p12	561096	5	3	8	136280	0.242882	0.427804	1
GLIS1	1p32.3	227970	0	1	1	31968	0.140229	0.42922	1
SCN3A	2q24.3	116548	0	1	1	32363	0.27768	0.433161	1
RP11-424D14.1	1p31.2	129108	0	1	1	32790	0.253973	0.437391	1
SNTG2	2p25.3	424834	0	2	2	84814	0.19964	0.438057	1
RP11-71H9.1	3q26.1	117388	0	1	1	33052	0.281562	0.43997	1
PDE3A	12p12.2	315139	0	2	2	85160	0.27023	0.440095	1
KCNIP4	4p15.31	1220186	2	6	8	303641	0.248848	0.441075	1
ATP10A	15q12	187900	0	1	1	33422	0.177871	0.443593	1
RP4-724E13.2	7p12.1	156246	0	1	1	33446	0.21406	0.443827	1
CTNNA3	10q21.3	1776211	5	9	14	471413	0.265404	0.444953	1
KCNE4	2q36.1	146588	0	1	1	33773	0.230394	0.447008	1
AF146191.4	4q35.2	159939	0	1	1	34405	0.215113	0.453105	1
SLCO6A1	5q21.1	127237	1	1	2	34454	0.270786	0.453575	1
CCDC149	4p15.2	174090	0	1	1	34472	0.198013	0.453747	1
CTD-2116N24.1	5p13.2	158238	0	1	1	35287	0.223	0.461501	1
EXOC4	7q33	813516	1	4	5	200181	0.246069	0.46582	1
VAT1L	16q23.1	191580	0	1	1	36594	0.191012	0.473706	1
CTC-419K13.1	5q13.3	167603	0	1	1	36773	0.219405	0.475356	1
IMPG1	6q14.1	151566	0	1	1	36842	0.243076	0.475991	1
PIK3C3	18q12.3	132626	0	1	1	36898	0.278211	0.476505	1
RP11-17E2.2	4p15.2	381318	1	2	3	92081	0.241481	0.479963	1
RUNX1T1	8q21.3	148314	0	1	1	37350	0.251831	0.480639	1
ZBBX	3q26.1	141062	0	1	1	37556	0.266238	0.482513	1
RP11-217C7.1	4q32.3	137421	1	1	2	37859	0.275496	0.485256	1
FIGN	2q24.3	142619	0	1	1	37877	0.265582	0.485418	1
CLIC5	6p21.1	180090	0	1	1	38013	0.211078	0.486644	1
LIN7A	12q21.31	145408	0	1	1	38104	0.262049	0.487463	1
RP11-373J16.1	1q31.1	131577	1	1	2	38217	0.290453	0.488478	1
KIAA0556	16p12.1	230239	0	1	1	38454	0.167018	0.4906	1
PRMT8	12p13.32	212627	0	1	1	38709	0.182051	0.492873	1
RP11-541F9.2	1q31.2	135768	0	1	1	38772	0.285575	0.493434	1
AC007682.1	2p16.3	1375319	0	7	7	378008	0.274851	0.493938	1
RP11-267A15.1	5q35.2	196165	0	1	1	38925	0.19843	0.494791	1
DAPK1	9q21.33	211408	0	1	1	39106	0.184979	0.496393	1
SEMA3A	7q21.11	534384	1	3	4	151765	0.284	0.497049	1
RP11-125O18.1	4q28.1	373681	1	2	3	95266	0.254939	0.497714	1
GALNTL6	4q34.1	1229308	1	6	7	323080	0.262815	0.499492	1
RP5-921G16.1	7q31.33	362916	0	2	2	95967	0.264433	0.501568	1
PRLR	5p13.2	181936	0	1	1	40073	0.220259	0.504863	1
ARPP21	3p22.3	155554	0	1	1	40296	0.259048	0.506796	1
RP11-38H17.1	8q21.12	138221	0	1	1	40366	0.29204	0.507401	1
RP11-457K10.1	3q13.13	162757	1	1	2	40550	0.249144	0.508988	1
CDH11	16q21	182362	0	1	1	41018	0.224926	0.513003	1
UNC5C	4q22.3	386705	1	2	3	98239	0.254041	0.513928	1
OR2L13	1q44	163734	0	1	1	41170	0.251444	0.5143	1
HMGCLL1	6p12.1	144848	0	1	1	41481	0.286376	0.516942	1
GPR125	4p15.2	170986	0	1	1	41494	0.242675	0.517052	1
RP11-690J15.1	12q23.1	179434	0	1	1	41500	0.231283	0.517103	1
SNAP91	6q14.2	156814	0	1	1	41643	0.265557	0.518313	1
TPK1	7q35	384457	0	2	2	99213	0.25806	0.519164	1
C10orf112	10p12.31	586554	0	3	3	157008	0.267679	0.519528	1
SYN2	3p25.2	187027	0	1	1	41854	0.223786	0.520092	1
COL5A2	2q32.2	147986	0	1	1	41981	0.283682	0.52116	1
GS1-179L18.1	7p12.1	156425	0	1	1	42052	0.268832	0.521756	1
SLC35F1	6q22.1	410153	0	2	2	99846	0.243436	0.522547	1
TCF7L2	10q25.2	217431	0	1	1	42706	0.196412	0.527211	1
RP11-449D8.5	18q11.2	203298	0	1	1	42823	0.210642	0.52818	1
PDZRN4	12q12	386145	0	2	2	101119	0.261868	0.529301	1
ROCK1	18q11.1	162114	0	1	1	43093	0.265819	0.53041	1
AC012501.2	2q23.3	171674	1	1	2	43189	0.251576	0.5312	1
GALNT13	2q23.3	581938	0	3	3	160265	0.275399	0.533214	1
MUC19	12q12	177438	0	1	1	43743	0.246526	0.535733	1
HNF4G	8q21.11	158932	0	1	1	43954	0.276559	0.537448	1
RP11-94P11.4	11q22.3	373773	1	2	3	102901	0.275303	0.538645	1
LUZP2	11p14.3	585637	0	3	3	161740	0.276178	0.539338	1
RP11-314N14.1	4q28.3	161387	0	1	1	44355	0.274836	0.540691	1
PPP1R9A	7q21.3	389216	1	2	3	103431	0.265742	0.541399	1
NELL1	11p15.1	906113	1	4	5	221133	0.244046	0.542519	1
PVRL3-AS1	3q13.13	177848	0	1	1	44590	0.25072	0.54258	1
GPR98	5q14.3	634880	1	3	4	162621	0.256144	0.542974	1
KCNJ3	2q24.1	160055	0	1	1	44836	0.280129	0.54455	1
RP11-115D19.1	4q22.1	175150	0	1	1	45549	0.260057	0.55021	1
ASXL3	18q12.1	172580	0	1	1	45760	0.265152	0.551872	1
RP11-804N13.1	5p14.3	163263	0	1	1	45798	0.280517	0.552171	1
RP11-659O3.1	4q26	375148	0	2	2	105625	0.281556	0.552679	1
BMPR1B	4q22.3	400483	0	2	2	105811	0.264208	0.553626	1
NOVA1	14q12	154664	0	1	1	46305	0.299391	0.556136	1
RP11-348J24.2	5q14.3	436722	0	2	2	106998	0.245003	0.559637	1
MPDZ	9p23	173889	0	1	1	47310	0.27207	0.563892	1
RP11-100L22.2	8q22.1	177898	0	1	1	47599	0.267563	0.566097	1
DGKI	7q33	458278	1	2	3	108826	0.237467	0.56878	1
CUX2	12q24.11	316533	0	1	1	48423	0.152979	0.572323	1
KCNC2	12q21.1	169794	1	1	2	48427	0.28521	0.572353	1
C10orf90	10q26.2	245516	0	1	1	49110	0.200028	0.577446	1
GPR158	10p12.1	427167	1	2	3	110986	0.259819	0.579405	1
LRRIQ3	1p31.1	172175	1	1	2	49441	0.287156	0.579893	1
KHDRBS3	8q24.23	199268	0	1	1	49476	0.248289	0.58015	1
FAT4	4q28.1	176536	0	1	1	49702	0.28154	0.581812	1
SPEF2	5p13.2	196770	0	1	1	49713	0.252645	0.581892	1
RP11-718O11.1	15q21.1	225994	0	1	1	49771	0.220232	0.582317	1
RP11-124G5.3	11p12	195556	0	1	1	49826	0.254791	0.58272	1
AC018717.1	2q33.1	189220	0	1	1	50223	0.265421	0.585616	1
SATB2	2q33.1	201769	1	1	2	50273	0.249161	0.585979	1
MAP7	6q23.3	208085	0	1	1	50443	0.242415	0.587212	1
SLC26A7	8q21.3	188659	0	1	1	50612	0.268272	0.588434	1
CTD-2341M24.1	14q31.3	195066	0	1	1	51080	0.26186	0.591799	1
BRAF	7q34	199624	0	1	1	51109	0.256026	0.592006	1
SH3GL2	9p22.2	218050	1	1	2	51679	0.237005	0.596065	1
CTD-2544M6.1	15q26.3	246513	0	1	1	51686	0.209668	0.596115	1
AGTPBP1	9q21.33	195492	0	1	1	52010	0.266047	0.598404	1
DOCK4	7q31.1	480303	0	2	2	115442	0.240352	0.60071	1
PDE11A	2q31.2	480272	1	2	3	115448	0.24038	0.600738	1
MEIS2	15q14	212101	0	1	1	53197	0.25081	0.606679	1
GPC6	13q31.3	1180563	3	5	8	301263	0.255186	0.607926	1
RP11-202K23.1	1p21.1	189894	0	1	1	53442	0.281431	0.608366	1
AL109763.2	21q21.1	198741	0	1	1	54048	0.271952	0.612506	1
RP11-608O21.1	4p15.31	454259	2	2	4	118166	0.260129	0.613327	1
JARID2	6p22.3	275728	0	1	1	54642	0.198174	0.616523	1
COL22A1	8q24.23	325774	0	1	1	54653	0.167764	0.616597	1
SLIT3	5q34	639391	0	2	2	118986	0.186093	0.617065	1
LRP2	2q31.1	235579	0	1	1	54911	0.23309	0.618328	1
DPP10	2q14.1	1403455	4	6	10	365899	0.260713	0.618962	1
AC026167.1	3p26.1	217404	2	1	3	55250	0.254135	0.620591	1
DCC	18q21.2	1191245	1	5	6	305862	0.256758	0.621083	1
RP11-32K4.1	8q12.3	681381	1	3	4	182917	0.26845	0.621877	1
RP11-222A11.1	10q21.3	196094	1	1	2	55777	0.28444	0.624082	1
POU6F2	7p14.1	515099	1	2	3	121121	0.235141	0.626666	1
DSCAM	21q22.2	836142	2	3	5	184604	0.220781	0.627999	1
CTC-228N24.1	5q23.2	238247	0	1	1	56385	0.236666	0.62807	1
CA10	17q21.33	529706	2	2	4	121691	0.229733	0.629198	1
AF121898.3	8q21.3	213735	0	1	1	56801	0.265754	0.630774	1
PDGFC	4q32.1	210943	0	1	1	56872	0.269608	0.631234	1
FRMD6	14q22.1	241630	0	1	1	57490	0.237926	0.63521	1
RP11-328J2.1	7q31.31	202822	0	1	1	57874	0.285344	0.637658	1
MSR1	8p22	459615	0	2	2	124190	0.270204	0.640138	1
NR6A1	9q33.3	254038	0	1	1	58306	0.229517	0.640394	1
EFCAB6	22q13.2	283596	0	1	1	58317	0.205634	0.640463	1
FAT3	11q14.3	544359	3	2	5	124426	0.228573	0.641158	1
AC019330.1	2q33.1	219164	0	1	1	58582	0.267298	0.642131	1
DST	6p12.1	496644	0	2	2	125002	0.251693	0.643637	1
RCN1	11p13	293365	0	1	1	58889	0.200736	0.644053	1
C15orf41	15q14	230640	0	1	1	58980	0.255723	0.64462	1
AKAP6	14q12	502091	0	2	2	125392	0.24974	0.645308	1
CORIN	4p12	244111	0	1	1	59362	0.243176	0.646994	1
NPSR1-AS1	7p14.3	525073	0	2	2	125847	0.239675	0.64725	1
NDST3	4q26	225033	0	1	1	59514	0.264468	0.647934	1
RP11-962G15.1	8p11.23	241776	0	1	1	59515	0.246158	0.64794	1
VPS13D	1p36.22	281978	0	1	1	60070	0.213031	0.65135	1
TYW1B	7q11.22	275039	0	1	1	60225	0.218969	0.652297	1
NTM	11q25	966346	1	3	4	191569	0.198241	0.652542	1
PRR16	5q23.1	223057	0	1	1	60377	0.27068	0.653223	1
GALNT18	11p15.3	351132	0	1	1	60605	0.172599	0.654607	1
RP11-13N12.1	8p22	238142	0	1	1	60624	0.254571	0.654722	1
RP11-467L24.1	16q21	235469	0	1	1	60930	0.25876	0.65657	1
FNDC3A	13q14.2	233870	0	1	1	61299	0.262107	0.658786	1
DPP6	7q36.2	1101816	0	3	3	194252	0.176302	0.66168	1
RP11-120I21.2	8q21.2	227573	0	1	1	62286	0.273697	0.664643	1
TTC29	4q31.22	239247	0	1	1	62976	0.263226	0.668677	1
PLEKHA5	12p12.3	246689	1	1	2	63213	0.256246	0.670052	1
CT49	5p15.2	229509	0	1	1	63372	0.27612	0.670971	1
LINC00907	18q12.3	532143	1	2	3	131914	0.247892	0.672339	1
DNAJC1	10p12.31	247235	0	1	1	63782	0.257981	0.673329	1
AC073218.1	2p22.3	251555	0	1	1	63923	0.254111	0.674135	1
ZSWIM5	1p34.1	289813	0	1	1	64185	0.22147	0.67563	1
ERBB4	2q34	1163122	1	5	6	327884	0.2819	0.680293	1
RP11-624L4.1	15q14	561876	0	2	2	133990	0.238469	0.680585	1
CTD-2049J23.2	3q25.33	311900	0	1	1	65221	0.209109	0.681471	1
RP11-739N10.1	18q11.2	258788	0	1	1	65390	0.252678	0.682414	1
RALYL	8q21.2	739060	1	3	4	201075	0.272069	0.684128	1
SPATA17	1q41	240375	0	1	1	66087	0.274933	0.686273	1
RP11-3B12.1	7q31.33	249445	0	1	1	66288	0.265742	0.687377	1
CNTN3	3p12.3	258575	0	1	1	66434	0.256924	0.688177	1
SHISA9	16p13.12	338798	0	1	1	66922	0.197528	0.690835	1
VEPH1	3q25.31	273880	0	1	1	66960	0.244487	0.691041	1
RERGL	12p12.3	239241	0	1	1	66980	0.279969	0.691149	1
LINC00922	16q21	291804	0	1	1	67390	0.230943	0.693362	1
PACRG	6q26	588363	0	2	2	137962	0.234484	0.695886	1
PTPRN2	7q36.3	1048733	1	2	3	138563	0.132124	0.698148	1
PHACTR2	6q24.2	294343	0	1	1	68767	0.233629	0.70068	1
OCA2	15q12	344486	0	1	1	69108	0.200612	0.702465	1
GABRB2	5q34	260617	0	1	1	69412	0.266337	0.704047	1
CAMK4	5q22.1	271236	0	1	1	69435	0.255995	0.704167	1
MPP7	10p12.1	283496	0	1	1	69538	0.245287	0.704701	1
AC074363.1	2q24.3	265165	0	1	1	69569	0.262361	0.704861	1
ATP8A2	13q12.13	653783	0	2	2	140615	0.215079	0.705764	1
BAI3	6q12	754147	1	3	4	208150	0.276007	0.706209	1
RP11-666E17.1	14q31.1	289350	1	1	2	70208	0.24264	0.708151	1
DCDC1	11p13	539444	0	2	2	141589	0.262472	0.709323	1
RP11-133F8.2	5q14.3	250610	1	1	2	70439	0.28107	0.709331	1
NRG3	10q23.1	1111868	2	4	6	278192	0.250202	0.717689	1
RP11-341G5.1	4p15.33	321899	1	1	2	72580	0.225474	0.720045	1
GHR	5p13.1	298103	1	1	2	72984	0.244828	0.722022	1
CNTNAP4	16q23.1	281962	0	1	1	73096	0.259241	0.722567	1
CTB-12O2.1	5q33.1	320880	0	1	1	73501	0.229061	0.724531	1
NAV2	11p15.1	770876	0	2	2	146080	0.189499	0.725268	1
RP11-526A4.1	4q31.23	544219	1	2	3	146736	0.269627	0.727534	1
PDE10A	6q27	659318	2	2	4	146822	0.222688	0.727829	1
TMC1	9q21.13	314553	0	1	1	74675	0.2374	0.730146	1
CTNND2	5p15.2	932206	1	3	4	216843	0.232613	0.731691	1
ADAMTS9-AS2	3p14.1	326561	2	1	3	75127	0.230055	0.732277	1
FAM19A2	12q14.1	570894	1	2	3	148205	0.259602	0.73255	1
MYO16	13q33.3	611858	1	2	3	148301	0.242378	0.732875	1
C9orf3	9q22.32	360461	0	1	1	75268	0.20881	0.732938	1
GBE1	3p12.2	272465	0	1	1	75400	0.276733	0.733556	1
ADAM12	10q26.2	376077	1	1	2	75467	0.200669	0.733869	1
INPP4B	4q31.21	824275	0	3	3	217743	0.264163	0.734227	1
ANO10	3p22.1	336738	0	1	1	75635	0.224611	0.734652	1
GABBR2	9q22.33	421091	1	1	2	75763	0.179921	0.735247	1
JMJD1C	10q21.3	298744	0	1	1	75782	0.253669	0.735336	1
PRKCH	14q23.1	363420	1	1	2	76530	0.210583	0.738785	1
ARHGAP10	4q31.23	340720	0	1	1	76587	0.22478	0.739046	1
CCDC26	8q24.21	328551	0	1	1	77385	0.235534	0.742674	1
ADAMTS3	4q13.3	287833	0	1	1	77797	0.270285	0.744527	1
NEK11	3q22.1	323618	0	1	1	78088	0.241297	0.745827	1
DNER	2q36.3	356932	0	1	1	78357	0.219529	0.747024	1
RP11-146N18.1	18q22.1	319514	0	1	1	78547	0.245833	0.747866	1
BICC1	10q21.1	318298	1	1	2	78790	0.247535	0.748938	1
RP11-314P15.2	14q12	307450	0	1	1	79329	0.258022	0.751301	1
C3orf67	3p14.2	332721	0	1	1	79742	0.239666	0.753096	1
ZMAT4	8p11.21	367246	1	1	2	80860	0.220179	0.757891	1
CNTN6	3p26.3	311644	0	1	1	81715	0.262206	0.761495	1
NREP	5q22.1	334846	0	1	1	81900	0.24459	0.762267	1
LINC00871	14q21.2	560883	2	2	4	157428	0.280679	0.762275	1
ADAMTS12	5p13.3	368660	0	1	1	82126	0.222769	0.763208	1
FGF12	3q28	625872	1	2	3	157951	0.252369	0.763872	1
ESRRG	1q41	634512	1	2	3	158032	0.249061	0.764118	1
ZNF804B	7q21.13	577667	1	2	3	160121	0.277186	0.770396	1
SORBS2	4q35.1	371211	0	1	1	84308	0.227116	0.7721	1
AC092684.1	2q24.3	602653	1	2	3	161072	0.267272	0.773205	1
RNF150	4q31.21	347309	0	1	1	84628	0.243668	0.773375	1
FRMD4A	10p13	818438	2	2	4	161157	0.196908	0.773455	1
AC007092.1	2p16.1	635970	1	2	3	161469	0.253894	0.774369	1
LINC00534	8q21.3	347833	0	1	1	85736	0.246486	0.777737	1
PRIM2	6p11.2	333775	0	1	1	85759	0.256937	0.777827	1
SNTG1	8q11.21	884332	0	3	3	235034	0.265776	0.779334	1
RP5-1043L13.1	20q13.33	439624	0	1	1	86532	0.196832	0.780819	1
RFX3	9p24.2	307710	0	1	1	86657	0.281619	0.781299	1
PARD3	10p11.22	705768	1	2	3	164071	0.232472	0.781869	1
SLC35F3	1q42.2	419586	0	1	1	87074	0.207524	0.782893	1
FOCAD	9p21.3	337649	0	1	1	88162	0.261105	0.786997	1
PDZD2	5p13.3	471523	0	1	1	88252	0.187164	0.787333	1
COL21A1	6p12.1	337507	0	1	1	88275	0.26155	0.787419	1
PPP3CA	4q24	324872	0	1	1	88344	0.271935	0.787676	1
NAALADL2	3q26.31	1367068	5	5	10	377181	0.275905	0.789026	1
RP11-525K10.3	16q23.2	408085	0	1	1	88822	0.217656	0.789449	1
ADAMTSL3	15q25.2	385759	0	1	1	89533	0.232096	0.792059	1
TMEM132D	12q24.33	831944	1	2	3	167902	0.201819	0.792511	1
KHDRBS2	6q11.1	606270	0	2	2	168111	0.277287	0.793078	1
HBG2	11p15.4	392602	0	1	1	90445	0.230373	0.795359	1
TASP1	20p12.1	372881	1	1	2	90466	0.242614	0.795434	1
CTD-2066L21.3	5p13.3	372274	0	1	1	92804	0.24929	0.803654	1
FGF14	13q33.1	681993	0	2	2	172980	0.253639	0.805908	1
AKT3	1q43	362849	0	1	1	93553	0.257829	0.806216	1
CCDC102B	18q22.1	339983	0	1	1	93555	0.275176	0.806223	1
EBF1	5q33.3	403844	0	1	1	93785	0.232231	0.807003	1
TNIK	3q26.2	399072	0	1	1	93877	0.235238	0.807315	1
LINC00536	8q23.3	374564	1	1	2	94560	0.252454	0.809609	1
CHODL	21q21.1	366113	0	1	1	94620	0.258445	0.80981	1
ADCY2	5p15.31	433876	1	1	2	95190	0.219394	0.811702	1
FAM155A	13q33.3	698203	1	2	3	175548	0.251428	0.812385	1
CLDN11	3q26.2	441519	0	1	1	95526	0.216358	0.812808	1
MAML3	4q31.1	437434	0	1	1	96019	0.219505	0.81442	1
HECW1	7p14.1	450743	0	1	1	96025	0.213037	0.81444	1
DKK2	4q25	362007	1	1	2	96128	0.265542	0.814775	1
KSR2	12q24.22	515974	0	1	1	96661	0.187337	0.816498	1
ZNF804A	2q32.1	341129	0	1	1	97337	0.285338	0.818661	1
SLC4A4	4q13.3	384804	0	1	1	97548	0.2535	0.819331	1
ANO4	12q23.1	411118	1	1	2	97577	0.237345	0.819423	1
CPNE4	3q22.1	751858	1	2	3	179022	0.238106	0.82084	1
PLCB4	20p12.3	412482	1	1	2	98051	0.23771	0.820918	1
SLIT2	4p15.31	367304	1	1	2	98967	0.269442	0.823773	1
DISC1FP1	11q14.3	663823	1	2	3	180550	0.271985	0.824449	1
KCNH1	1q32.2	450905	1	1	2	99358	0.220352	0.824977	1
RP11-114H23.1	12q21.2	420816	0	1	1	99529	0.236514	0.825501	1
VAV3	1p13.3	393987	0	1	1	99673	0.252986	0.825942	1
RIT2	18q12.3	372468	0	1	1	99952	0.268351	0.826791	1
CDH8	16q21	389796	1	1	2	99992	0.256524	0.826913	1
PDE1A	2q32.1	383159	0	1	1	100214	0.261547	0.827586	1
SIPA1L1	14q24.2	420783	0	1	1	100345	0.238472	0.827981	1
GPM6A	4q34.2	369733	0	1	1	100381	0.271496	0.82809	1
PRKCA	17q24.2	508110	0	1	1	100555	0.1979	0.828614	1
GRIA4	11q22.3	372101	0	1	1	101787	0.273547	0.832278	1
PCDH9	13q21.32	927504	0	3	3	260527	0.28089	0.834133	1
FBN2	5q23.3	401280	1	1	2	102668	0.255851	0.83485	1
STAG1	3q22.3	416146	1	1	2	102670	0.246716	0.834856	1
KCNH5	14q23.2	395471	0	1	1	103003	0.260457	0.835817	1
DYM	18q21.1	417681	0	1	1	103266	0.247237	0.836573	1
KCNH8	3p24.3	387195	0	1	1	103372	0.266977	0.836877	1
LTBP1	2p22.3	452540	0	1	1	103660	0.229063	0.837699	1
GRM1	6q24.3	409955	0	1	1	104578	0.255096	0.840291	1
KDM4C	9p24.1	454788	0	1	1	104891	0.230637	0.841166	1
SLC44A5	1p31.1	408988	0	1	1	105144	0.257083	0.841869	1
FGGY	1p32.1	471040	0	1	1	105147	0.223223	0.841877	1
TRPC6	11q22.1	421001	1	1	2	105183	0.24984	0.841977	1
NAV3	12q21.2	382108	0	1	1	105979	0.277354	0.844168	1
AC012593.1	2p22.3	385841	0	1	1	106073	0.274914	0.844425	1
RP11-541P9.3	5q34	425064	0	1	1	106151	0.249729	0.844638	1
L3MBTL4	18p11.31	460534	0	1	1	106672	0.231627	0.846051	1
HPSE2	10q24.2	776747	1	2	3	191196	0.24615	0.847826	1
TRPS1	8q23.3	401178	2	1	3	108175	0.269643	0.850057	1
PTPRM	18p11.23	840082	1	2	3	192733	0.229422	0.850956	1
CADPS	3p14.2	477035	2	1	3	109309	0.229143	0.85301	1
PARD3B	2q33.3	1074373	4	3	7	271358	0.252573	0.853613	1
MYO3B	2q31.1	477029	1	1	2	110187	0.230986	0.855256	1
WBSCR17	7q11.22	581433	0	1	1	110937	0.190799	0.857148	1
RANBP17	5q35.1	438148	0	1	1	111701	0.254939	0.85905	1
SLC8A1-AS1	2p22.1	468759	0	1	1	112266	0.239496	0.86044	1
COL24A1	1p22.3	427713	0	1	1	113655	0.265727	0.863799	1
KCNAB1	3q25.31	501058	0	1	1	113856	0.227231	0.864278	1
PKHD1	6p12.3	472328	0	1	1	115445	0.244417	0.868009	1
TRDN	6q22.31	420758	0	1	1	116779	0.277544	0.871062	1
RP11-314D7.4	12q21.1	730767	1	2	3	203392	0.278327	0.871096	1
PLCB1	20p12.3	836182	1	2	3	205014	0.245179	0.873932	1
PLXDC2	10p12.31	464121	2	1	3	118582	0.255498	0.875076	1
CSMD2	1p35.1	651837	0	1	1	119440	0.183236	0.876942	1
RYR3	15q14	555143	0	1	1	120011	0.21618	0.878168	1
ALDH1A2	15q21.3	544446	0	1	1	120149	0.220681	0.878463	1
SOX6	11p15.2	773146	1	2	3	208418	0.269571	0.879696	1
SLC25A21	14q13.3	494438	2	1	3	120866	0.244451	0.879982	1
AC144521.1	3p24.3	472671	0	1	1	121173	0.256358	0.880626	1
AC133680.1	3p24.2	486389	0	1	1	121830	0.250479	0.881994	1
RBFOX1	16p13.3	1694248	3	4	7	365851	0.215937	0.882338	1
ERC1	12p13.33	505427	0	1	1	122128	0.241633	0.882609	1
BBS9	7p14.3	476827	1	1	2	122403	0.256703	0.883174	1
CACNA1C	12p13.33	722159	1	1	2	122676	0.169874	0.883732	1
AVL9	7p14.3	543481	0	1	1	123255	0.226788	0.884907	1
THSD7A	7p21.3	457580	1	1	2	123375	0.269625	0.885149	1
GABRG3	15q12	561947	1	1	2	125000	0.222441	0.888377	1
PDE1C	7p14.3	548151	1	1	2	126584	0.230929	0.891435	1
SYNE1	6q25.1	516120	2	1	3	127151	0.246359	0.89251	1
OXR1	8q23.1	482452	1	1	2	127249	0.263755	0.892694	1
KCNH7	2q24.2	467326	0	1	1	129125	0.276306	0.896168	1
AC009264.1	7q33	496551	0	1	1	129353	0.260503	0.896583	1
STK3	8q22.2	541427	0	1	1	129709	0.239569	0.897226	1
PSD3	8p22	557432	0	1	1	130111	0.233411	0.897948	1
CLSTN2	3q23	642215	0	1	1	130140	0.202642	0.898	1
KCND2	7q31.31	476666	0	1	1	130840	0.27449	0.899245	1
DLGAP1	18p11.31	959308	0	2	2	225823	0.235402	0.905535	1
TRPM3	9q21.12	911874	2	2	4	225850	0.247677	0.90557	1
SORCS3	10q25.1	624137	2	1	3	136524	0.21874	0.908806	1
KB-1047C11.2	8q22.1	605683	0	1	1	138393	0.228491	0.911747	1
DPYD	1p21.3	843309	1	2	3	232019	0.275129	0.913407	1
NFIA	1p31.3	597537	1	1	2	139507	0.23347	0.913455	1
CEP112	17q24.1	556549	0	1	1	139671	0.250959	0.913704	1
ATRNL1	10q25.3	855382	3	2	5	234279	0.273888	0.916122	1
AC009499.1	2p22.3	590870	0	1	1	141860	0.240087	0.916955	1
KCNMB2	3q26.32	571500	1	1	2	143433	0.250976	0.919215	1
PTPRD	9p24.1	2298480	1	7	8	625176	0.271995	0.919986	1
CNTN4	3p26.3	959151	2	2	4	237744	0.247869	0.920129	1
LMCD1-AS1	3p26.1	659121	0	1	1	145751	0.221129	0.922433	1
IMMP2L	7q31.1	899466	3	2	5	240483	0.267362	0.923168	1
ANK2	4q25	565634	1	1	2	147257	0.26034	0.924456	1
GRM5	11q14.2	561372	0	1	1	148050	0.263729	0.925499	1
KCNMA1	10q22.3	768997	0	1	1	148795	0.193492	0.926466	1
CADPS2	7q31.32	568335	3	1	4	150359	0.264561	0.928456	1
TENM4	11q14.1	788119	0	1	1	150829	0.191378	0.929044	1
PTPRK	6q22.33	551949	0	1	1	151761	0.274955	0.930194	1
TRHDE	12q21.1	578379	0	1	1	153240	0.264947	0.931982	1
LINC00478	21q21.1	556877	0	1	1	153459	0.275571	0.932243	1
RP11-23D24.2	3q25.2	595255	1	1	2	154079	0.258845	0.932976	1
RP11-624C23.1	8p21.2	616262	0	1	1	154841	0.251258	0.933866	1
AC068490.2	2p24.1	597772	2	1	3	154890	0.259112	0.933922	1
MEF2C-AS1	5q14.3	583073	0	1	1	155165	0.266116	0.93424	1
MAGI1	3p14.1	685312	1	1	2	156207	0.227936	0.935431	1
DAB1	1p32.2	1551958	3	3	6	342718	0.220829	0.938548	1
LRRC7	1p31.1	583550	0	1	1	159142	0.272714	0.938671	1
RP11-436D23.1	6q16.1	583166	0	1	1	160611	0.275412	0.940232	1
RORA	15q22.2	741038	1	1	2	161227	0.217569	0.940874	1
CAMTA1	1p36.31	984385	0	1	1	161296	0.163855	0.940945	1
RP11-554D15.1	6q13	621279	0	1	1	162537	0.261617	0.942217	1
LAMA2	6q22.33	633375	1	1	2	169131	0.267031	0.948529	1
EXOC6B	2p13.2	650060	1	1	2	169201	0.260285	0.948592	1
BCAS3	17q23.2	715388	0	1	1	169875	0.237459	0.949196	1
C4orf22	4q21.21	628039	0	1	1	170265	0.271106	0.949542	1
FHIT	3p14.2	1502100	0	3	3	358777	0.23885	0.949909	1
SMYD3	1q44	757975	0	1	1	171804	0.226662	0.950886	1
LPP	3q27.3	737391	0	1	1	175514	0.23802	0.953981	1
ARHGAP15	2q22.2	676993	0	1	1	177346	0.261961	0.955436	1
ANK3	10q21.2	705092	0	1	1	178000	0.252449	0.955944	1
NRG1	8p12	1125649	5	2	7	280456	0.24915	0.95677	1
RNF219-AS1	13q22.3	697642	0	1	1	179608	0.25745	0.957169	1
MAGI2	7q21.11	1436500	2	3	5	373162	0.259772	0.958391	1
LINC00276	2p24.3	690434	1	1	2	185366	0.268478	0.961284	1
PLCL1	2q33.1	767882	2	1	3	195518	0.25462	0.9676	1
LSAMP	3q13.31	2187457	4	5	9	561919	0.256882	0.967915	1
SDK1	7p22.2	967555	0	1	1	198368	0.20502	0.969179	1
CNBD1	8q21.3	748780	3	1	4	203340	0.271562	0.971754	1
LRBA	4q31.3	751288	0	1	1	204053	0.271604	0.972105	1
NBEA	13q13.3	730738	0	1	1	204794	0.280256	0.972465	1
RAD51B	14q24.1	910442	0	1	1	204934	0.225093	0.972532	1
GRM8	7q31.33	814699	0	1	1	205585	0.252345	0.972844	1
PARK2	6q26	1380354	3	2	5	313683	0.227248	0.973488	1
RP11-127H5.1	8q22.3	828530	0	1	1	209174	0.252464	0.974501	1
ASTN2	9q33.1	989847	0	1	1	209237	0.211383	0.974529	1
AGBL1	15q25.3	887059	0	1	1	210216	0.236981	0.974963	1
USH2A	1q41	800505	2	1	3	211164	0.263788	0.975376	1
C10orf11	10q22.2	958930	0	1	1	211866	0.22094	0.975677	1
RP11-444A22.1	2p16.1	881523	0	1	1	214745	0.243607	0.976875	1
SGCD	5q33.3	897448	2	1	3	217019	0.241818	0.977779	1
RP11-179A16.1	11q14.1	838234	1	1	2	217225	0.259146	0.977859	1
MACROD2	20p12.1	2057830	2	4	6	514777	0.250155	0.979215	1
IQCJ-SCHIP1	3q25.32	935134	1	1	2	222427	0.237856	0.97979	1
THSD7B	2q22.1	912175	1	1	2	227604	0.249518	0.981545	1
WWOX	16q23.1	1113257	0	1	1	231451	0.207904	0.982749	1
2015-03-01	1q41	859755	0	1	1	232625	0.270571	0.983101	1
CDH13	16q23.3	1169799	1	1	2	241939	0.206821	0.985648	1
ZNF385D	3p24.3	954900	2	1	3	253029	0.26498	0.988185	1
DLG2	11q14.1	2172914	1	4	5	560463	0.257932	0.988307	1
AUTS2	7q11.22	1194152	0	1	1	266318	0.223019	0.990642	1
NRXN3	14q24.3	1622031	3	2	5	384893	0.237291	0.990937	1
NKAIN2	6q22.31	1021520	1	1	2	271299	0.265584	0.991425	1
RP11-420N3.2	16p13.3	1536215	0	1	1	309368	0.201383	0.995602	1
AGBL4	1p33	1491061	2	1	3	354196	0.237546	0.997997	1
PDE4D	5q11.2	1553085	1	1	2	393950	0.253656	0.999003	1
2015-09-02	2q37.3	38930	1	0	1	8654	0.222296	1	1
AC007563.5	2q35	299618	2	0	2	56789	0.189538	1	1
AC092661.1	4q26	262794	1	0	1	71909	0.273633	1	1
ADAM22	7q21.12	268749	1	0	1	69225	0.257582	1	1
ADAMTSL1	9p22.2	437059	3	0	3	103222	0.236174	1	1
ADRBK2	22q12.1	164446	1	0	1	37720	0.229376	1	1
AGAP1	2q37.2	632468	1	0	1	107264	0.169596	1	1
ANKRD17	4q13.3	185425	1	0	1	51361	0.276991	1	1
ANKS1B	12q23.1	1258200	2	0	2	314062	0.249612	1	1
AP000472.2	21q21.1	89518	1	0	1	24654	0.275408	1	1
AP1B1	22q12.2	95502	1	0	1	14939	0.156426	1	1
ARHGAP28	18p11.31	186001	1	0	1	44635	0.239972	1	1
ASIC2	17q11.2	1161881	2	0	2	218118	0.187728	1	1
ATP8B4	15q21.2	324582	1	0	1	79979	0.246406	1	1
ATXN1	6p22.3	462382	1	0	1	99842	0.21593	1	1
C1orf21	1q25.3	241965	1	0	1	55263	0.228393	1	1
CACNA1A	19p13.2	417551	1	0	1	71381	0.170952	1	1
CACNB2	10p12.33	401195	1	0	1	91692	0.228547	1	1
CCDC129	7p14.3	144633	1	0	1	35702	0.246845	1	1
CCDC148	2q24.1	285675	1	0	1	70796	0.24782	1	1
CDH20	18q21.33	222194	1	0	1	53478	0.240682	1	1
CHRM2	7q33	151589	1	0	1	38605	0.254669	1	1
CNTN1	12q12	379979	2	0	2	105201	0.27686	1	1
COBL	7p12.1	300609	1	0	1	60267	0.200483	1	1
CPS1	2q34	201428	1	0	1	53324	0.26473	1	1
CREB5	7p15.1	526574	1	0	1	117607	0.223344	1	1
CTC-281M20.1	5q35.2	76434	1	0	1	16454	0.215271	1	1
CTC-457E21.9	19p12	51442	1	0	1	12230	0.237743	1	1
CTD-2288O8.1	5q11.2	112836	1	0	1	28089	0.248937	1	1
CTD-2307P3.1	14q21.1	340675	1	0	1	97835	0.28718	1	1
CTD-2337A12.1	5q15	669087	1	0	1	163605	0.24452	1	1
CTD-3049M7.1	15q26.2	352281	1	0	1	83466	0.23693	1	1
DBC1	9q33.1	216012	1	0	1	47549	0.220122	1	1
DCLK1	13q13.3	359968	1	0	1	82292	0.228609	1	1
DNAH11	7p15.3	358627	1	0	1	86275	0.24057	1	1
DNM3	1q24.3	576988	2	0	2	147428	0.255513	1	1
DOCK1	10q26.2	656806	1	0	1	93975	0.143079	1	1
DOCK10	2q36.2	277358	1	0	1	65199	0.235072	1	1
DOK6	18q22.2	448035	1	0	1	119016	0.26564	1	1
DPH6-AS1	15q14	312809	1	0	1	80550	0.257505	1	1
DTD1	20p11.23	176027	1	0	1	35890	0.203889	1	1
ERG	21q22.2	281758	1	0	1	59841	0.212384	1	1
EXT1	8q24.11	317366	1	0	1	70488	0.222103	1	1
EYA4	6q23.2	291525	1	0	1	75383	0.258582	1	1
FER	5q21.3	449022	1	0	1	122652	0.273154	1	1
FMN1	15q13.3	429153	1	0	1	100843	0.234981	1	1
FOXP2	7q31.1	607448	2	0	2	170828	0.281222	1	1
GABRA2	4p12	226806	1	0	1	61416	0.270786	1	1
GLI2	2q14.2	257033	1	0	1	33294	0.129532	1	1
GRID1	10q23.1	766941	1	0	1	141782	0.184867	1	1
GRXCR1	4p13	137394	1	0	1	34632	0.252063	1	1
GUCY1A2	11q22.3	334105	1	0	1	88884	0.266036	1	1
HMCN1	1q25.3	456405	1	0	1	121814	0.266899	1	1
HS6ST3	13q32.1	742581	1	0	1	183766	0.247469	1	1
ISPD	7p21.2	330133	2	0	2	85856	0.260065	1	1
JAKMIP2	5q32	194351	1	0	1	47686	0.24536	1	1
KALRN	3q21.2	641169	2	0	2	133100	0.20759	1	1
KCNK13	14q32.11	124095	1	0	1	24225	0.195213	1	1
KIAA1217	10p12.2	853100	1	0	1	192230	0.225331	1	1
KIRREL3	11q24.2	580104	1	0	1	98454	0.169718	1	1
LINC00535	8q22.1	487133	1	0	1	111557	0.229007	1	1
LPPR1	9q31.1	296429	1	0	1	71305	0.240547	1	1
MACF1	1p34.3	405864	1	0	1	87123	0.214661	1	1
MAPK10	4q21.3	579011	1	0	1	148112	0.255802	1	1
MCTP1	5q15	580836	1	0	1	148404	0.255501	1	1
MECOM	3q26.2	580122	2	0	2	148274	0.255591	1	1
MEGF11	15q22.31	358671	1	0	1	55687	0.155259	1	1
MPPED2	11p14.1	202382	1	0	1	46864	0.231562	1	1
MYO1E	15q22.2	237989	2	0	2	48532	0.203925	1	1
MYOZ2	4q26	52008	1	0	1	13751	0.264402	1	1
NCAM1	11q23.2	317164	2	0	2	68072	0.214627	1	1
NCKAP5	2q21.2	896663	1	0	1	210474	0.23473	1	1
NKAIN3	8q12.3	751064	1	0	1	188528	0.251015	1	1
NOL4	18q12.1	373855	1	0	1	104071	0.278373	1	1
NOVA1-AS1	14q12	208058	2	0	2	55411	0.266325	1	1
NR2F2-AS1	15q26.2	199995	1	0	1	45658	0.228296	1	1
NR3C2	4q31.23	365940	1	0	1	90632	0.247669	1	1
NSG2	5q35.2	197900	1	0	1	35078	0.177251	1	1
NTRK3	15q25.3	397020	2	0	2	72541	0.182714	1	1
OTX2-AS1	14q22.3	338997	1	0	1	80318	0.236928	1	1
PAK7	20p12.2	301656	1	0	1	70691	0.234343	1	1
PAPPA	9q33.1	248521	1	0	1	51291	0.206385	1	1
PAPPA2	1q25.2	382431	1	0	1	89560	0.234186	1	1
PARN	16p13.12	197030	1	0	1	43369	0.220114	1	1
PBX1	1q23.3	343715	1	0	1	75288	0.219042	1	1
PCSK2	20p12.1	258474	2	0	2	55886	0.216215	1	1
PCSK6	15q26.3	224590	1	0	1	36885	0.164233	1	1
PIEZO2	18p11.22	482110	1	0	1	106549	0.221006	1	1
PKP4	2q24.1	225918	1	0	1	55463	0.245501	1	1
PLCXD3	5p13.1	203677	1	0	1	51600	0.253342	1	1
PLXNA4	7q32.3	525359	1	0	1	88234	0.16795	1	1
PPARGC1A	4p15.2	149051	1	0	1	36531	0.245091	1	1
PPM1H	12q14.1	291058	1	0	1	60735	0.20867	1	1
PPP2R2B	5q32	496414	2	0	2	115972	0.23362	1	1
PRICKLE2	3p14.1	351612	1	0	1	76175	0.216645	1	1
PTPRO	12p12.3	275005	1	0	1	69413	0.252406	1	1
PTPRT	20q12	1117221	1	0	1	230503	0.206318	1	1
RIMS2	8q22.3	755349	1	0	1	208324	0.275798	1	1
RIN3	14q32.12	175224	1	0	1	27079	0.154539	1	1
RP1-35C21.2	1q25.2	204424	1	0	1	48389	0.236709	1	1
RP11-122C21.1	8q21.3	364698	1	0	1	90733	0.248789	1	1
RP11-123O22.1	4p15.1	164829	1	0	1	43797	0.265712	1	1
RP11-130F10.1	4q34.3	232150	1	0	1	58084	0.2502	1	1
RP11-145O15.3	8p22	46956	1	0	1	12552	0.267314	1	1
RP11-217E22.5	3q25.2	59313	2	0	2	14777	0.249136	1	1
RP11-2G1.1	14q21.3	95262	1	0	1	25527	0.267966	1	1
RP11-305B6.3	14q21.2	388767	1	0	1	106771	0.27464	1	1
RP11-362K2.2	12q14.1	268938	1	0	1	68249	0.253772	1	1
RP11-379B8.1	6q14.1	88298	1	0	1	21347	0.241761	1	1
RP11-384F7.1	3q13.32	552852	1	0	1	145875	0.263859	1	1
RP11-389E17.1	4q34.3	261996	1	0	1	71025	0.271092	1	1
RP11-473J6.1	8p12	108545	1	0	1	25478	0.234723	1	1
RP11-507B12.1	15q22.2	75825	1	0	1	17364	0.229001	1	1
RP11-507B12.2	15q22.2	335126	1	0	1	76037	0.226891	1	1
RP11-541G9.1	12q23.1	199956	1	0	1	48139	0.240748	1	1
RP11-593F5.2	4q13.1	39416	2	0	2	10878	0.275979	1	1
RP11-69H14.6	15q11.2	135490	1	0	1	35465	0.261754	1	1
RP11-6C14.1	4q32.1	111284	1	0	1	29256	0.262895	1	1
RP11-707M1.1	11p11.12	251876	2	0	2	67592	0.268354	1	1
RP11-729M20.1	4q24	180658	1	0	1	50465	0.27934	1	1
RP11-734I18.1	4p15.1	158012	1	0	1	42857	0.271226	1	1
RP11-78F17.1	18p11.32	198237	1	0	1	48378	0.244041	1	1
RP11-89M20.2	8p12	90733	1	0	1	21482	0.236761	1	1
RP4-764O22.2	20p12.3	107738	1	0	1	27201	0.252474	1	1
RP5-936J12.1	1p21.1	90523	1	0	1	24067	0.265866	1	1
RSPO2	8q23.1	184372	1	0	1	46798	0.253824	1	1
SCAPER	15q24.3	557262	1	0	1	140648	0.252391	1	1
SEMA3D	7q21.11	191305	1	0	1	54713	0.285999	1	1
SLC24A3	20p11.23	510294	1	0	1	97727	0.191511	1	1
SOX5	12p12.1	421529	1	0	1	120139	0.285008	1	1
STEAP2-AS1	7q21.13	329285	2	0	2	84966	0.258032	1	1
TDRD3	13q21.2	177424	1	0	1	48039	0.270758	1	1
TEAD1	11p15.3	270332	1	0	1	56502	0.20901	1	1
TECRL	4q13.1	134214	1	0	1	39052	0.290968	1	1
TENM2	5q34	979361	1	0	1	221532	0.226201	1	1
THRB	3p24.2	378125	1	0	1	91164	0.241095	1	1
THSD4	15q23	686434	1	0	1	142960	0.208265	1	1
TMEM132B	12q24.31	475538	1	0	1	91786	0.193015	1	1
TTC6	14q21.1	445598	1	0	1	111483	0.250187	1	1
U91319.1	16p13.12	316605	3	0	3	67575	0.213436	1	1
ULK4	3p22.1	715835	1	0	1	169981	0.237458	1	1
UNC13C	15q21.3	615708	2	0	2	163646	0.265785	1	1
UNC80	2q34	227310	1	0	1	57976	0.255053	1	1
VWC2L	2q34	167897	1	0	1	42537	0.253352	1	1
WDR72	15q21.3	249140	1	0	1	65425	0.262603	1	1
ZBTB7C	18q21.1	384082	1	0	1	66967	0.174356	1	1
ZCCHC7	9p13.2	237613	1	0	1	63790	0.268462	1	1
ZCWPW2	3p24.1	188979	1	0	1	50839	0.269019	1	1
ZPBP	7p12.2	270911	1	0	1	72183	0.266445	1	1
ZZEF1	17p13.2	138578	2	0	2	27336	0.197261	1	1
