# Supplementary material for: Whole-genome sequencing reveals activation-induced cytidine deaminase signatures during indolent chronic lymphocytic leukaemia evolution
Source: Nat Commun. 2015 Dec 7;6:8866. doi: 10.1038/ncomms9866 (PMC4686820; doi:10.1038/ncomms9866)
Supplement: Supplementary Data 5 — Number of mutations associated with each signature at pms>0.75 [file ncomms9866-s6.xlsx]

## Sheet: Supplementary Data 5
Supplementary Data 5: Number of mutations associated with each signature at pms>0.75
W1=c-AID, W2=Aging, W3=nc-AID, W0=Not assigned to any signature
columns K-O indicate total number of mutations in each signature
sub=sub-clonal
noIg=Mutations in non immunoglobulin cytoband
W1.clonal	W1.sub	W2.clonal	W2.sub	W3.clonal	W3.sub	W0.clonal	W0.sub	W1.clonal.noIg	W1.sub.noIg	W1	W2	W3	W0	W1.noIg
33	73	359	898	641	696	802	1602	24	55	106	1257	1337	2404	79
18	32	185	330	471	363	532	839	15	23	50	515	834	1371	38
105	123	622	710	349	194	851	788	88	115	228	1332	543	1639	203
38	71	399	641	287	226	622	837	35	70	109	1040	513	1459	105
58	59	347	404	268	192	596	574	39	46	117	751	460	1170	85
16	21	1094	1521	263	187	681	822	5	7	37	2615	450	1503	12
85	77	800	1101	234	214	814	1013	78	65	162	1901	448	1827	143
21	35	393	842	234	206	476	745	9	23	56	1235	440	1221	32
38	47	515	682	193	161	525	583	23	34	85	1197	354	1108	57
57	103	693	883	166	160	698	764	37	63	160	1576	326	1462	100
31	56	498	1582	118	165	381	852	23	49	87	2080	283	1233	72
30	49	346	1045	159	114	330	595	15	34	79	1391	273	925	49
20	34	476	466	119	97	388	386	14	23	54	942	216	774	37
48	43	227	417	97	84	271	352	28	38	91	644	181	623	66
6	11	566	1590	54	53	305	641	2	8	17	2156	107	946	10
19	47	409	1346	50	38	126	247	10	26	66	1755	88	373	36
9	10	1279	1212	52	30	151	161	9	10	19	2491	82	312	19
11	18	459	701	27	36	108	171	5	7	29	1160	63	279	12
36	48	227	1148	33	23	111	283	16	31	84	1375	56	394	47
32	27	951	1874	1	1	43	74	7	16	59	2825	2	117	23
0	0	413	1445	0	1	3	25	0	0	0	1858	1	28	0
1	0	1752	2721	0	0	14	46	1	0	1	4473	0	60	1
3	13	1249	1894	0	0	27	99	2	9	16	3143	0	126	11
2	5	1036	1690	0	0	19	43	2	5	7	2726	0	62	7
31	98	807	1521	0	0	51	74	15	73	129	2328	0	125	88
0	0	713	1003	0	0	1	14	0	0	0	1716	0	15	0
3	7	612	1643	0	0	18	58	3	7	10	2255	0	76	10
7	25	579	1277	0	0	39	89	7	24	32	1856	0	128	31
0	0	471	798	0	0	5	48	0	0	0	1269	0	53	0
0	0	452	552	0	0	2	23	0	0	0	1004	0	25	0
