# Supplementary material for: Whole-genome sequencing reveals activation-induced cytidine deaminase signatures during indolent chronic lymphocytic leukaemia evolution
Source: Nat Commun. 2015 Dec 7;6:8866. doi: 10.1038/ncomms9866 (PMC4686820; doi:10.1038/ncomms9866)
Supplement: Supplementary Data 6 — Number of mutations associated with each signature at pms>0.5 [file ncomms9866-s7.xlsx]

## Sheet: Supplemetary Data 6
Supplementary Data 6: Number of mutations associated with each signature at pms>0.5
W1=c-AID, W2=Aging, W3=nc-AID, W0=Not assigned to any signature
columns K-O indicate total number of mutations in each signature
sub=sub-clonal
noIg=Mutations in non immunoglobulin cytoband
W1.clonal	W1.sub	W2.clonal	W2.sub	W3.clonal	W3.sub	W0.clonal	W0.sub	W1.clonal.noIg	W1.sub.noIg	W1	W2	W3	W0	W1.noIg
78	144	697	1646	1056	1476	4	3	62	116	222	2343	2532	7	178
57	83	375	724	774	754	0	3	51	69	140	1099	1528	3	120
111	132	1126	1207	690	476	0	0	93	124	243	2333	1166	0	217
63	110	761	1142	522	522	0	1	59	107	173	1903	1044	1	166
117	147	1314	1745	441	435	61	78	109	134	264	3059	876	139	243
76	92	687	738	489	386	17	13	54	77	168	1425	875	30	131
47	85	674	1319	399	412	4	12	28	68	132	1993	811	16	96
74	104	1590	2117	368	310	22	20	43	66	178	3707	678	42	109
59	78	855	1090	357	304	0	1	39	61	137	1945	661	1	100
62	107	1198	1422	284	290	70	91	41	66	169	2620	574	161	107
46	86	580	1509	238	204	1	4	28	66	132	2089	442	5	94
42	61	734	715	227	207	0	0	35	49	103	1449	434	0	84
55	101	802	2289	170	258	1	7	43	89	156	3091	428	8	132
54	57	405	660	184	179	0	0	30	52	111	1065	363	0	82
33	82	482	1504	89	92	0	0	22	54	115	1986	181	0	76
29	46	1368	1287	91	71	3	9	29	43	75	2655	162	12	72
47	77	294	1324	63	92	3	9	24	53	124	1618	155	12	77
11	21	1046	1717	0	0	0	0	11	21	32	2763	0	0	32
44	105	753	2023	122	149	12	18	33	91	149	2776	271	30	124
23	70	526	783	56	73	0	0	13	56	93	1309	129	0	69
31	104	842	1569	16	18	0	2	15	79	135	2411	34	2	94
12	54	604	1323	9	14	0	0	11	52	66	1927	23	0	63
53	65	971	1903	2	5	1	3	19	44	118	2874	7	4	63
0	1	415	1466	1	3	0	1	0	1	1	1881	4	1	1
1	1	713	1014	0	2	0	0	0	1	2	1727	2	0	1
1	1	1764	2757	1	0	1	9	1	1	2	4521	1	10	2
4	17	472	826	0	1	0	2	2	17	21	1298	1	2	19
21	64	1258	1942	0	0	0	0	14	57	85	3200	0	0	71
10	35	623	1673	0	0	0	0	10	35	45	2296	0	0	45
0	4	454	571	0	0	0	0	0	4	4	1025	0	0	4
